# Supplementary material for: Anti-Methanogenic Potential of Seaweeds and Impact on Feed Fermentation and Rumen Microbiome In Vitro
Source: Microorganisms. 2025 Jan 9;13(1):123. doi: 10.3390/microorganisms13010123 (PMC11767398; doi:10.3390/microorganisms13010123)
Supplement: Supplementary file 1 [file microorganisms-13-00123-s001.zip › Supplementary File S1.xlsx]

## Sheet: Read Stats_KA
KA= Kappaphycus alverzai
Trimmomatic details												Host Contamination
Sample codes	Sample	Input reads (PE)	Both pair surviving	(%)	Forward Surviving	(%)	Reverse Surviving	(%)	Dropped	(%)		Clean Reads (PE)	PE contaimination rate	Clean Forward Reads (SE)	Contamination rate (%)	Clean Reverse Reads (SE)	Contamination rate (%)	Overall Host Contamination (%)
Kappaphycus alverezii	C	53004647	47302163	89.2415	3216779	6.06886	1425474	2.68934	1060231	2.00026		47300602	0.03	3207543	0.29	1423573	0.13	0.45
Kappaphycus alverezii	C	85827042	77331616	90.1017	4520181	5.26662	2213123	2.57858	1762122	2.05311		77329407	0.02	4508506	0.26	2210890	0.1	0.38
Kappaphycus alverezii	C	50306523	44525007	88.5074	3474487	6.90663	1320865	2.62563	986164	1.96031		44523475	0.06	3468042	0.19	1318625	0.17	0.42
Kappaphycus alverezii	C	50235909	45314174	90.2028	2700854	5.37634	1308896	2.6055	911985	1.8154		45312695	0.03	2698780	0.08	1307962	0.07	0.18
Kappaphycus alverezii	C	41916354	37581478	89.6583	2522509	6.01796	1120688	2.67363	691679	1.65014		37580591	0.02	2519896	0.1	1120124	0.05	0.17
Kappaphycus alverezii	C	27067126	24274254	89.6817	1613993	5.96293	722153	2.66801	456726	1.68738		24273712	0.02	1612141	0.11	721779	0.05	0.18
Kappaphycus alverezii	A1	23483142	18949042	80.6921	2745709	11.6923	564803	2.40514	1223588	5.2105		18948450	0.03	2744415	0.05	564455	0.06	0.14
Kappaphycus alverezii	A1	24326994	19746159	81.1697	2717681	11.1715	545576	2.24268	1317578	5.41612		19744902	0.04	2716272	0.05	545152	0.08	0.17
Kappaphycus alverezii	A1	28531723	23732004	83.1776	2647614	9.27954	724405	2.53895	1427700	5.0039		23729356	0.03	2641953	0.21	723858	0.08	0.32
Kappaphycus alverezii	A1	26303519	21505658	81.7596	2811948	10.6904	654297	2.48749	1331616	5.0625		21504770	0.02	2807988	0.14	653890	0.06	0.22
Kappaphycus alverezii	A1	28713080	25160238	87.6264	2195696	7.64702	744792	2.59391	612354	2.13267		25159457	0.03	2807988	0.14	653890	0.06	0.23
Kappaphycus alverezii	A1	28774905	25565778	88.8475	1872178	6.50629	736964	2.56113	599985	2.0851		25565200	0.03	2193733	0.09	744262	0.07	0.19
Kappaphycus alverezii	A2	25417953	22446152	88.3083	1683164	6.62195	773211	3.04199	515426	2.0278		22445438	0.03	1680960	0.13	772759	0.06	0.22
Kappaphycus alverezii	A2	28911985	25901048	89.5859	1572183	5.43782	858667	2.96993	580087	2.00639		25899621	0.02	1570545	0.1	858332	0.04	0.16
Kappaphycus alverezii	A2	26359218	23186688	87.9642	1826233	6.92825	804537	3.0522	541760	2.0553		23185213	0.03	1824250	0.11	803976	0.07	0.21
Kappaphycus alverezii	A2	24674427	20409668	82.7159	2901679	11.7599	699404	2.83453	663676	2.68973		20409222	0.06	2899606	0.07	689440	1.42	1.55
Kappaphycus alverezii	A2	25779416	23023943	89.3113	1480333	5.74231	677379	2.6276	597761	2.31875		23023119	0.02	1475722	0.31	676831	0.08	0.41
Kappaphycus alverezii	A2	28355801	25212528	88.9149	1763414	6.21888	718965	2.53551	660894	2.33072		25212014	0.02	1759914	0.2	718447	0.07	0.29
Kappaphycus alverezii	A3	27413000	24529320	89.4806	1563188	5.70236	719570	2.62492	600922	2.19211		24528788	0.02	1561450	0.11	719170	0.06	0.19
Kappaphycus alverezii	A3	43952181	38982405	88.6928	2973300	6.76485	1154236	2.62612	842240	1.91626		38981142	0.03	2969758	0.12	1153281	0.08	0.23
Kappaphycus alverezii	A3	46115182	40815287	88.5073	3083740	6.68704	1289991	2.79732	926164	2.00837		40813886	0.03	3068503	0.49	1288585	0.11	0.63
Kappaphycus alverezii	A3	52665719	46084199	87.5032	4076743	7.74079	1406073	2.66981	1098704	2.08618		46082577	0.03	4063570	0.32	1404653	0.1	0.45
Kappaphycus alverezii	A3	45913277	40526992	88.2686	3249013	7.07641	1276200	2.77959	861072	1.87543		40525242	0.03	3240872	0.25	1274915	0.1	0.38
Kappaphycus alverezii	A3	48403690	42975853	88.7863	3232301	6.6778	1305762	2.69765	889774	1.83824		42971150	0.04	3227757	0.14	1304697	0.08	0.26
Kappaphycus alverezii	A4	51888865	46621486	89.8487	2882283	5.55472	1355909	2.6131	1029187	1.98344		46620094	0.03	2875761	0.23	1354636	0.09	0.35
Kappaphycus alverezii	A4	58669853	52136979	88.865	3826966	6.52288	1514189	2.58086	1191719	2.03123		52135347	0.04	3819481	0.2	1512247	0.13	0.37
Kappaphycus alverezii	A4	55629767	49382915	88.7707	3694116	6.64054	1462948	2.62979	1089788	1.959		49381283	0.04	3688232	0.16	1461203	0.12	0.3
Kappaphycus alverezii	A4	49362530	44448280	90.0446	2665216	5.39927	1273082	2.57905	975952	1.97711		44446828	0.02	2659566	0.21	1271841	0.1	0.34
Kappaphycus alverezii	A4	48652471	43173343	88.7382	3149116	6.47267	1295236	2.66222	1034776	2.12687		43172010	0.03	3138557	0.34	1293336	0.15	0.52
Kappaphycus alverezii	A4	28880623	25413943	87.9965	2096453	7.25903	728625	2.52289	641602	2.22157		25413261	0.04	2089725	0.32	727484	0.16	0.52
Kappaphycus alverezii	A5	54687794	48653675	88.9662	3546915	6.48575	1400853	2.56155	1086351	1.98646		48652477	0.03	3540030	0.19	1399347	0.11	0.33
Kappaphycus alverezii	A5	49909484	44098491	88.3569	3547971	7.10881	1307143	2.61903	955879	1.91523		44097178	0.03	3544434	0.1	1306154	0.08	0.21
Kappaphycus alverezii	A5	45584881	40769676	89.4368	2755973	6.0458	1183892	2.59712	875340	1.92024		40768276	0.03	2749660	0.23	1182614	0.11	0.37
Kappaphycus alverezii	A5	49193922	43909267	89.2575	3077909	6.25669	1271173	2.584	935573	1.90181		43907780	0.02	3071213	0.22	1269947	0.1	0.34
Kappaphycus alverezii	A5	48996495	43478848	88.7387	3309369	6.7543	1277644	2.60762	930634	1.89939		43477368	0.03	3304230	0.16	1276283	0.11	0.3
Kappaphycus alverezii	A5	42689645	37967865	88.9393	2763355	6.47313	1119297	2.62194	839128	1.96565		37966134	0.03	2757433	0.21	1117829	0.13	0.37
	C	A1	A2	A3	A4	A5	Average
Total reads (million)	308.358	155.334	159.499	264.463	293.084	291.062	245.3
per sample	51.3929	25.8889	26.5831	44.0772	48.8474	48.5104	40.8833
SD	19.3514	2.42307	1.68895	8.69157	10.4948	4.08071	11.5895
% Dropped	1.86	4.15	2.24	1.99	2.05	1.93	2.37
% Contamination	0.3	0.21	0.47	0.36	0.4	0.32	0.343333

## Sheet: Read Stats_SW
SW= Sargassum wightii
Trimmomatic details												Host Contamination
Sample codes	Sample	Input reads (PE)	Both pair surviving	(%)	Forward Surviving	(%)	Reverse Surviving	(%)	Dropped	(%)		Clean Reads (PE)	PE contaimination rate	Clean Forward Reads (SE)	Contamination rate	Clean Reverse Reads (SE)	Contamination rate	Overall Host Contamination (%)
Sargassum wightii	C	53004647	47302163	89.2415	3216779	6.06886	1425474	2.68934	1060231	2.00026		47300602	0.03	3207543	0.29	1423573	0.13	0.45
Sargassum wightii	C	85827042	77331616	90.1017	4520181	5.26662	2213123	2.57858	1762122	2.05311		77329407	0.02	4508506	0.26	2210890	0.1	0.38
Sargassum wightii	C	50306523	44525007	88.5074	3474487	6.90663	1320865	2.62563	986164	1.96031		44523475	0.06	3468042	0.19	1318625	0.17	0.42
Sargassum wightii	C	50235909	45314174	90.2028	2700854	5.37634	1308896	2.6055	911985	1.8154		45312695	0.03	2698780	0.08	1307962	0.07	0.18
Sargassum wightii	C	41916354	37581478	89.6583	2522509	6.01796	1120688	2.67363	691679	1.65014		37580591	0.02	2519896	0.1	1120124	0.05	0.17
Sargassum wightii	C	27067126	24274254	89.6817	1613993	5.96293	722153	2.66801	456726	1.68738		24273712	0.02	1612141	0.11	721779	0.05	0.18	0.296667
Sargassum wightii	A1	47090530	42574000	90.4088	2505680	5.32098	1240114	2.63347	770736	1.63671		42573844	0.02	2504122	0.06	1239588	0.04	0.12
Sargassum wightii	A1	37241107	33770051	90.6795	1865004	5.00792	966526	2.59532	639526	1.71726		33769800	0.02	1862547	0.13	966014	0.05	0.2
Sargassum wightii	A1	37599181	32697121	86.9623	3212996	8.54539	958107	2.54821	730957	1.94408		32696134	0.02	3209822	0.1	957378	0.08	0.2
Sargassum wightii	A1	44720068	40301123	90.1187	2465468	5.51311	1173473	2.62404	780004	1.74419		40300172	0.02	2462985	0.1	1172912	0.05	0.17
Sargassum wightii	A1	33629771	30202179	89.8079	1921234	5.7129	893164	2.65587	613194	1.82337		30201466	0.02	1918267	0.15	892701	0.05	0.22
Sargassum wightii	A1	48130847	43786612	90.9741	2243855	4.66199	1239421	2.57511	860959	1.78879		43785769	0.02	2241723	0.1	1238890	0.04	0.16	0.178333
Sargassum wightii	A2	34491673	31285737	90.7052	1743740	5.05554	822936	2.3859	639260	1.85337		31285562	0.01	1742668	0.06	822614	0.04	0.11
Sargassum wightii	A2	30918646	27620727	89.3336	1816312	5.87449	754472	2.44018	727135	2.35177		27620505	0.02	1814353	0.11	753978	0.07	0.2
Sargassum wightii	A2	24963982	22237000	89.0763	1518743	6.08374	608784	2.43865	599455	2.40128		22236870	0.02	1517551	0.08	608501	0.05	0.15
Sargassum wightii	A2	38986146	35205496	90.3026	2100992	5.38907	936814	2.40294	742844	1.90541		35205268	0.02	2100057	0.04	936407	0.04	0.1
Sargassum wightii	A2	57799031	51820525	89.6564	3476356	6.01456	1437602	2.48724	1064548	1.84181		51819161	0.02	3470628	0.16	1436664	0.07	0.25
Sargassum wightii	A2	58353603	51185560	87.7162	4564218	7.82166	1501554	2.5732	1102271	1.88895		5118439	0.02	4559732	0.1	1500691	0.06	0.18	0.165
Sargassum wightii	A3	66101145	59859300	90.5571	3368109	5.09539	1621940	2.45372	1251796	1.89376		59859060	0.02	3362776	0.16	1621038	0.06	0.24
Sargassum wightii	A3	44346857	40547523	91.4327	1883534	4.24728	1085090	2.44683	830710	1.87321		40547240	0.02	1880237	0.18	1084446	0.06	0.26
Sargassum wightii	A3	49985504	45451186	90.9287	2267055	4.53542	1435566	2.87196	831697	1.66388		45450982	0.01	2263271	0.17	1434767	0.06	0.24
Sargassum wightii	A3	51650009	46573270	90.1709	2693737	5.21537	1452909	2.81299	930093	1.80076		46572923	0.02	2688610	0.19	1452203	0.05	0.26
Sargassum wightii	A3	46654196	41742673	89.4725	2754372	5.9038	1332045	2.85515	825106	1.76856		41741945	0.02	2751038	0.12	1331468	0.04	0.18
Sargassum wightii	A3	62312828	55598791	89.2253	3810940	6.11582	1739090	2.7909	1164007	1.86801		55597637	0.02	3803596	0.19	1738131	0.06	0.27	0.241667
Sargassum wightii	A4	48003380	43598116	90.823	2337955	4.8704	1222772	2.54726	844537	1.75933		43597777	0.01	2336079	0.08	1222366	0.03	0.12
Sargassum wightii	A4	52593669	47858423	90.9965	2417071	4.59575	1304184	2.47974	1013991	1.92797		47858143	0.02	2409986	0.29	1303374	0.06	0.37
Sargassum wightii	A4	48806863	44462052	91.098	2218432	4.54533	1199644	2.45794	926735	1.89878		44461798	0.02	2214812	0.16	1199114	0.04	0.22
Sargassum wightii	A4	49683729	44974619	90.5218	2573248	5.17926	1117235	2.24869	1018627	2.05022		44974412	0.02	2571047	0.09	1116732	0.05	0.16
Sargassum wightii	A4	49494816	44244816	89.3928	2970305	6.00124	1350253	2.72807	929442	1.87786		44243229	0.02	2956312	0.47	1349253	0.07	0.56
Sargassum wightii	A4	45282284	40545693	89.5399	2547288	5.62535	1253380	2.76793	935923	2.06686		40544734	0.02	2525434	0.86	1252154	0.1	0.98	0.401667
Sargassum wightii	A5	49805475	45165380	90.6836	2353962	4.72631	1346189	2.70289	939944	1.88723		45165065	0.02	2341227	0.54	1345312	0.07	0.63
Sargassum wightii	A5	52441415	47799951	91.1492	2334216	4.45109	1364367	2.6017	942881	1.79797		47799514	0.02	2329092	0.22	1363536	0.06	0.3
Sargassum wightii	A5	57068009	51677956	90.555	2889713	5.06363	1401163	2.45525	1099177	1.92608		51677427	0.01	2882479	0.25	1400079	0.08	0.34
Sargassum wightii	A5	61832000	56572913	91.4946	2543977	4.11434	1573799	2.54528	1141311	1.84583		56572380	0.02	2539538	0.17	1572967	0.05	0.24
Sargassum wightii	A5	43247646	38485686	88.9891	2707337	6.26008	1141169	2.63868	913454	2.11215		38484367	0.02	2694202	0.49	1139786	0.12	0.63
Sargassum wightii	A5	47500279	42886005	90.2858	2467828	5.1954	1169977	2.4631	976469	2.05571		42885272	0.02	2463329	0.18	1169977	0.08	0.28	0.403333
									Average
		Total reads (million)	308.358	248.412	245.513	321.051	293.865	311.895	288.182
		per sample	51.3929	41.4019	40.9188	53.5084	48.9775	51.9825	48.0303
		SD	19.3514	6.01379	14.0607	8.7507	2.38645	6.69646	5.51982
		Avg. dropped %	C	A1	A2	A3	A4	A5	Average
			1.86	1.78	2.04	1.81	1.93	1.94
		Avg. Contamination %	0.3	0.18	0.17	0.24	0.4	0.4	0.281667

## Sheet: KA_Phylum
KA= Kappaphycus alverzai
Percent Abundance KA Phylum							p-value		Kruskal-Wallis All					Dunn Test
Phylum	C	A1	A2	A3	A4	A5			Phylum	p-value				Phylum	Significant between	group2	p	p.adj.signif
Bacteroidota	32.161	30.972	31.027	31.033	31.388	31.017	0.623		Chlamydiota	0.000292				Actinomycetota	A2	C	0.00162723	*
Bacillota	21.68	21.489	21.793	21.494	21.716	21.112	0.671		Actinomycetota	0.000565				Aquificota	A6	C	0.00196031	*
Pseudomonadota	19.79	19.68	19.749	19.525	19.956	19.774	0.557		Candidatus_Saccharibacteria	0.000954				Armatimonadota	A2	C	0.00214934	*
Actinomycetota	11.196	13.437	12.907	13.772	13.07	14.102	0.0006		Cyanobacteriota	0.00704				Calditrichota	A2	A4	0.00257844	*
Fibrobacterota	5.233	4.342	4.568	4.282	3.733	3.919	0.097		Planctomycetota	0.0129				Candidatus_Cloacimonadota	A4	C	0.00162723	*
Euryarchaeota	2.629	2.798	2.843	2.849	2.895	2.664	0.55		Verrucomicrobiota	0.0187				Chlamydiota	A2	C	0.00257844	*
Thermodesulfobacteriota	1.252	1.227	1.221	1.241	1.227	1.207	0.134		Kiritimatiellota	0.0217				Chlamydiota	A6	C	0.00196031	*
Cyanobacteriota	0.845	1.036	0.954	0.957	1.004	1.014	0.007		Calditrichota	0.0226				Cyanobacteriota	A10	C	0.00337023	*
Planctomycetota	0.641	0.596	0.595	0.604	0.597	0.607	0.013		Elusimicrobiota	0.0255				Elusimicrobiota	A6	C	0.00100909	*
Spirochaetota	0.604	0.566	0.576	0.549	0.559	0.575	0.06		Armatimonadota	0.0305				Kiritimatiellota	A2	C	0.000829438	*
Mycoplasmatota	0.584	0.54	0.528	0.472	0.527	0.564	0.569		Candidatus_Cloacimonadota	0.0436				Planctomycetota	A4	C	0.00111185	*
Campylobacterota	0.539	0.461	0.417	0.381	0.484	0.508			Lentisphaerota	0.0554				Planctomycetota	A8	C	0.00111185	*
Myxococcota	0.433	0.423	0.423	0.431	0.424	0.419			Spirochaetota	0.0597				Verrucomicrobiota	A4	C	0.00214934	*
Verrucomicrobiota	0.431	0.399	0.396	0.4	0.4	0.399			Aquificota	0.0704				Actinomycetota	A6	C	0.00021647	**
Deinococcota	0.303	0.302	0.298	0.305	0.3	0.297			Myxococcota	0.0897				Candidatus_Saccharibacteria	A2	C	0.00017419	**
Synergistota	0.227	0.225	0.226	0.231	0.228	0.219			Fibrobacterota	0.0973				Candidatus_Saccharibacteria	A6	C	0.000111831	**
Acidobacteriota	0.213	0.207	0.204	0.209	0.207	0.206			Candidatus_Thermoplasmatota	0.117				Cyanobacteriota	A2	C	0.000241058	**
Fusobacteriota	0.191	0.195	0.19	0.165	0.189	0.199			Chlorobiota	0.126				Actinomycetota	A10	C	6.32421e-05	***
Chloroflexota	0.164	0.162	0.161	0.164	0.164	0.16			Thermodesulfobacteriota	0.134				Chlamydiota	A10	C	4.74467e-06	****
Candidatus_Thermoplasmatota	0.117	0.088	0.094	0.091	0.089	0.1			Thermomicrobiota	0.16
Others	0.769	0.855	0.829	0.843	0.845	0.938			Acidobacteriota	0.172
Chlorobiota	0.114	0.11	0.11	0.109	0.111	0.11			Rhodothermota	0.199
Thermotogota	0.084	0.083	0.082	0.076	0.082	0.084			Chrysiogenota	0.296
Rhodothermota	0.081	0.079	0.078	0.078	0.079	0.078			Synergistota	0.328
Kiritimatiellota	0.058	0.052	0.054	0.053	0.053	0.053			Nitrospinota	0.344
Candidatus_Saccharibacteria	0.045	0.039	0.04	0.038	0.041	0.041			Candidatus_Omnitrophota	0.449
Bdellovibrionota	0.041	0.041	0.04	0.039	0.039	0.041			Deinococcota	0.462
Gemmatimonadota	0.041	0.04	0.039	0.041	0.039	0.04			Gemmatimonadota	0.463
Nitrospirota	0.03	0.03	0.03	0.03	0.03	0.03			Thermotogota	0.522
Chlamydiota	0.029	0.146	0.122	0.155	0.134	0.218			Euryarchaeota	0.55
Thermoproteota	0.028	0.031	0.028	0.024	0.028	0.03			Pseudomonadota	0.557
Deferribacterota	0.027	0.026	0.026	0.025	0.026	0.027			Mycoplasmatota	0.569
Aquificota	0.024	0.024	0.024	0.022	0.024	0.024			Chloroflexota	0.611
Elusimicrobiota	0.023	0.02	0.02	0.019	0.02	0.022			Bacteroidota	0.623
Armatimonadota	0.019	0.017	0.017	0.018	0.017	0.018			Candidatus_Bipolaricaulota	0.635
Thermomicrobiota	0.018	0.018	0.017	0.017	0.017	0.017			Campylobacterota	0.657
Nitrososphaerota	0.015	0.016	0.016	0.014	0.015	0.016			Bacillota	0.671
Dictyoglomota	0.012	0.012	0.012	0.011	0.013	0.013			Bdellovibrionota	0.717
Lentisphaerota	0.01	0.009	0.009	0.008	0.009	0.009			Candidatus_Lokiarchaeota	0.722
Nitrospinota	0.01	0.009	0.01	0.01	0.01	0.01			Balneolota	0.731
Balneolota	0.009	0.008	0.009	0.008	0.009	0.009			Candidatus_Absconditabacteria	0.749
Ignavibacteriota	0.009	0.009	0.009	0.009	0.009	0.009			Nanoarchaeota	0.764
Chrysiogenota	0.008	0.008	0.008	0.009	0.009	0.009			Deferribacterota	0.778
Candidatus_Omnitrophota	0.008	0.007	0.008	0.008	0.008	0.008			Nitrospirota	0.79
Calditrichota	0.007	0.006	0.007	0.006	0.007	0.007			Thermoproteota	0.827
Candidatus_Absconditabacteria	0.006	0.006	0.006	0.006	0.006	0.006			Dictyoglomota	0.851
Candidatus_Bipolaricaulota	0.004	0.004	0.004	0.004	0.004	0.004			Fusobacteriota	0.851
Candidatus_Cloacimonadota	0.003	0.002	0.002	0.002	0.002	0.002			Nitrososphaerota	0.887
Candidatus_Lokiarchaeota	0.002	0.002	0.002	0.002	0.002	0.003			Ignavibacteriota	0.947
Caldisericota	0.002	0.002	0.002	0.002	0.002	0.002
Others	0.769	0.855	0.829	0.843	0.845	0.938

## Sheet: KA_Genus
KA= Kappaphycus alverzai
Percent Abundance KA Genus							Kruskal		Kruskal-Wallis All					Dunn Test
Genus	C	A1	A2	A3	A4	A5	p value		Genus	p vlaue				Genus	Significant between	group2	p	p.adj.signif
Prevotella	20.147	19.628	19.754	19.755	19.85	19.364	0.961		Mycobacterium	0.000248				Acidiphilium	A10	A2	0.00282116	*
Fibrobacter	6.042	5.016	5.265	4.945	4.312	4.53	0.101		Chlamydia	0.000304				Actinomadura	A2	C	0.00282116	*
Methanobrevibacter	2.511	2.715	2.769	2.779	2.842	2.563	0.363		Methylotenera	0.000632				Actinomadura	A6	C	0.00235495	*
Bacteroides	2.166	2.029	2.047	2.047	2.066	2.078	0.0241		Caldanaerobacter	0.000675				Adhaeretor	A4	C	0.00111185	*
Alistipes	2.129	2.024	1.981	2.017	2.046	2.038	0.133		Candidatus_Nanosynbacter	0.000969				Aequoribacter	A2	A6	0.001481	*
Streptomyces	1.699	1.755	1.721	1.777	1.727	1.719	0.16		Glutamicibacter	0.0011				Alcanivorax	A2	A4	0.00308457	*
Pseudomonas	1.481	1.414	1.308	1.364	1.394	1.412	0.0432		Proteiniphilum	0.00129				Allobacillus	A6	C	0.001481	*
Faecalibacterium	1.415	1.447	1.461	1.49	1.467	1.388	0.205		Capnocytophaga	0.00235				Amphritea	A8	C	0.00282116	*
Clostridium	1.348	1.358	1.345	1.237	1.329	1.353	0.86		Xanthomonas	0.00258				Anabaena	A10	C	0.00162723	*
Hymenobacter	1.149	1.113	1.087	1.111	1.121	1.113			Fischerella	0.00283				Anabaena	A8	C	0.00308457	*
Paenibacillus	1.074	1.067	1.072	1.079	1.072	1.049			Paludibacter	0.00292				Anaplasma	A8	C	0.000829438	*
Acinetobacter	1.006	0.705	0.748	0.72	0.713	0.706			Yersinia	0.00292				Anoxybacter	A4	C	0.00282116	*
Butyrivibrio	0.95	0.888	0.925	0.909	0.92	0.884			Niabella	0.0034				Anthocerotibacter	A8	C	0.001481	*
Ruminococcus	0.861	0.827	0.871	0.897	0.837	0.791			Klebsiella	0.00368				Bacteroides	A2	C	0.00111185	*
Vescimonas	0.819	0.842	0.834	0.855	0.852	0.81			Methylocapsa	0.00439				Barnesiella	A4	C	0.00235495	*
Sodaliphilus	0.6	0.57	0.555	0.575	0.582	0.586			Anabaena	0.00448				Bulleidia	A2	C	0.00308457	*
Flavonifractor	0.578	0.605	0.61	0.619	0.612	0.576			Halosegnis	0.00462				Butyricimonas	A4	C	0.00178665	*
Corynebacterium	0.563	0.59	0.581	0.593	0.572	0.555			Tolypothrix	0.00502				Bythopirellula	A2	C	0.00178665	*
Stutzerimonas	0.51	0.258	0.74	0.699	1.319	1.073			Labilibaculum	0.00536				Caballeronia	A10	C	0.000915188	*
Flavobacterium	0.508	0.512	0.501	0.483	0.51	0.527			Geotalea	0.00557				Caldanaerobacter	A10	A4	0.00257844	*
Blautia	0.488	0.487	0.504	0.501	0.485	0.469			Nostoc	0.00576				Caldanaerobacter	A2	A6	0.00367979	*
Bifidobacterium	0.478	0.484	0.487	0.489	0.478	0.47			Varunaivibrio	0.00598				Caldanaerobacter	A4	A8	0.00367979	*
Comamonas	0.454	0.502	0.239	0.304	0.31	0.352			Calothrix	0.00602				Caldithrix	A2	A4	0.00282116	*
Dysosmobacter	0.451	0.466	0.472	0.481	0.47	0.447			Sphaerospermopsis	0.00605				Calothrix	A10	C	0.00235495	*
Parabacteroides	0.45	0.421	0.42	0.422	0.426	0.433			Kyrpidia	0.0069				Candidatus_Azobacteroides	A6	C	0.00111185	*
Others	49.88	47.72	48.3	48.15	48.31	47.29			Fimbriimonas	0.00712				Candidatus_Cardinium	A2	C	0.001481	*
Porphyromonas	0.418	0.381	0.382	0.391	0.395	0.399			Cupriavidus	0.00713				Candidatus_Cloacimonas	A4	C	0.00162723	*
Microbacterium	0.407	0.426	0.423	0.431	0.418	0.409			Erysipelothrix	0.00719				Candidatus_Methylospira	A2	A6	0.00178665	*
Enterocloster	0.401	0.402	0.414	0.421	0.409	0.39			Scytonema	0.0072				Candidatus_Nanosynbacter	A2	C	0.00178665	*
Bradyrhizobium	0.4	0.402	0.395	0.405	0.395	0.394			Gallibacterium	0.0075				Candidatus_Planktophila	A8	C	0.00111185	*
Pseudobutyrivibrio	0.385	0.356	0.367	0.357	0.379	0.355			Marivirga	0.00753				Candidatus_Saccharimonas	A6	C	0.0012242	*
Bacillus	0.383	0.423	0.414	0.404	0.415	0.458			Crenobacter	0.00764				Candidatus_Viadribacter	A2	A4	0.00282116	*
Phocaeicola	0.382	0.36	0.363	0.362	0.366	0.366			Salaquimonas	0.00802				Capnocytophaga	A2	C	0.000751193	*
Flintibacter	0.381	0.399	0.398	0.405	0.402	0.378			Thermoactinomyces	0.00858				Capnocytophaga	A4	C	0.00308457	*
Selenomonas	0.379	0.366	0.372	0.373	0.383	0.369			Emticicia	0.00896				Capnocytophaga	A6	C	0.000751193	*
Streptococcus	0.369	0.347	0.411	0.33	0.474	0.438			Petrimonas	0.00902				Carnobacterium	A6	C	0.00134697	*
Oscillibacter	0.36	0.374	0.374	0.385	0.377	0.357			Saliniradius	0.0095				Casimicrobium	A2	A4	0.00308457	*
Treponema	0.333	0.296	0.304	0.294	0.291	0.301			Caballeronia	0.00982				Casimicrobium	A4	C	0.00308457	*
Sphingomonas	0.328	0.327	0.324	0.336	0.32	0.318			Alteromonas	0.00996				Catellatospora	A6	C	0.00282116	*
Muribaculum	0.319	0.294	0.291	0.294	0.3	0.301			Planctopirus	0.01				Catenulispora	A2	A4	0.00282116	*
Rhizobium	0.313	0.312	0.31	0.314	0.308	0.302			Fannyhessea	0.0101				Caulifigura	A4	C	0.000915188	*
Duncaniella	0.303	0.278	0.28	0.284	0.286	0.288			Truepera	0.0101				Chlamydia	A2	C	0.00257844	*
Chordicoccus	0.296	0.31	0.312	0.316	0.309	0.291			Paludisphaera	0.0116				Chlamydia	A6	C	0.00214934	*
Staphylococcus	0.286	0.287	0.286	0.249	0.276	0.295			Owenweeksia	0.0117				Citrobacter	A6	C	0.00308457	*
Xanthomonas	0.282	0.653	0.527	0.568	0.613	0.63			Anoxybacter	0.0119				Crenobacter	A4	A6	0.00162723	*
Lachnoclostridium	0.276	0.277	0.284	0.285	0.277	0.269			Croceibacter	0.0127				Croceibacter	A2	C	0.00100909	*
Vibrio	0.273	0.29	0.251	0.271	0.274	0.271			Natronosporangium	0.0128				Cupriavidus	A2	A4	0.00308457	*
Chryseobacterium	0.273	0.277	0.267	0.256	0.269	0.279			Nitratireductor	0.0129				Cupriavidus	A2	A8	0.00257844	*
Olsenella	0.268	0.285	0.283	0.288	0.279	0.267			Dokdonia	0.0136				Desulfocapsa	A4	C	0.00282116	*
Tannerella	0.265	0.254	0.249	0.254	0.257	0.255			Methyloceanibacter	0.0136				Desulfoluna	A8	C	0.00214934	*
Mycolicibacterium	0.263	0.286	0.283	0.29	0.281	0.274			Oceanidesulfovibrio	0.0136				Dinoroseobacter	A2	C	0.00162723	*
Nocardioides	0.262	0.268	0.269	0.273	0.266	0.26			Prosthecochloris	0.0138				Dokdonia	A4	C	0.000751193	*
Subdoligranulum	0.26	0.272	0.266	0.271	0.272	0.258			Thiomicrospira	0.0142				Duncaniella	A2	C	0.00196031	*
Arthrobacter	0.256	0.257	0.255	0.26	0.256	0.252			Caulobacter	0.0149				Dysgonomonas	A6	C	0.00282116	*
Aeromonas	0.255	0.249	0.245	0.249	0.249	0.247			Turicibacter	0.0149				Egibacter	A6	A8	0.00282116	*
Intestinimonas	0.251	0.263	0.264	0.267	0.266	0.25			Salinivirga	0.0152				Elusimicrobium	A2	C	0.00308457	*
Halomonas	0.242	0.236	0.232	0.238	0.234	0.235			Telluria	0.0156				Endomicrobium	A6	C	0.00282116	*
Pseudoprevotella	0.241	0.227	0.232	0.234	0.236	0.235			Casimicrobium	0.016				Ereboglobus	A6	C	0.00178665	*
Mucilaginibacter	0.235	0.22	0.224	0.225	0.228	0.227			Porphyromonas	0.0162				Erysipelothrix	A4	C	0.0012242	*
Desulfovibrio	0.232	0.23	0.227	0.232	0.228	0.22			Polystyrenella	0.0165				Faecalibacillus	A6	C	0.00100909	*
Deinococcus	0.232	0.23	0.228	0.233	0.229	0.228			Nonlabens	0.0172				Faecalitalea	A6	C	0.00235495	*
Paraprevotella	0.231	0.223	0.22	0.227	0.225	0.223			Methylobacterium	0.0181				Ferribacterium	A10	C	0.00178665	*
Burkholderia	0.228	0.228	0.222	0.229	0.224	0.223			Ruficoccus	0.0181				Ferriphaselus	A4	C	0.00257844	*
Mesorhizobium	0.227	0.227	0.224	0.229	0.224	0.224			Treponema	0.0182				Fimbriimonas	A2	C	0.000751193	*
Hoylesella	0.212	0.198	0.201	0.203	0.204	0.205			Anaplasma	0.0183				Fimbriimonas	A4	C	0.00134697	*
Roseburia	0.208	0.21	0.216	0.215	0.207	0.198			Muribaculum	0.0185				Fimbriimonas	A8	C	0.00282116	*
Acidovorax	0.206	0.23	0.157	0.175	0.153	0.167			Rhizobacter	0.0186				Fischerella	A10	C	0.00337023	*
Mycobacterium	0.205	1.99	1.596	2.212	1.797	2.947			Terasakiella	0.019				Fischerella	A8	C	0.00214934	*
Barnesiella	0.205	0.191	0.189	0.195	0.198	0.199			Ferribacterium	0.0195				Fluviicola	A2	C	0.0012242	*
Pusillibacter	0.2	0.21	0.21	0.214	0.211	0.199			Opitutus	0.0198				Gallibacterium	A6	C	0.00214934	*
Micromonospora	0.199	0.211	0.205	0.211	0.203	0.203			Rahnella	0.0207				Gallibacterium	A8	C	0.000829438	*
Pontibacter	0.196	0.185	0.184	0.187	0.189	0.191			Candidatus_Arcticimaribacter	0.0208				Gallionella	A2	C	0.00257844	*
Maliibacterium	0.195	0.202	0.202	0.205	0.204	0.192			Luteipulveratus	0.0208				Gimesia	A6	C	0.00178665	*
Chitinophaga	0.195	0.189	0.186	0.189	0.192	0.189			Candidatus_Cardinium	0.0209				Halosegnis	A4	A6	0.0012242	*
Eubacterium	0.189	0.188	0.188	0.188	0.187	0.182			Longicatena	0.0209				Haploplasma	A6	C	0.00308457	*
Acutalibacter	0.188	0.193	0.196	0.2	0.198	0.187			Pimelobacter	0.0209				Indioceanicola	A4	C	0.00282116	*
Ruthenibacterium	0.187	0.192	0.194	0.198	0.196	0.187			Dinoroseobacter	0.0214				Intestinibaculum	A6	C	0.00235495	*
Aliarcobacter	0.185	0.088	0.055	0.051	0.128	0.135			Thiosulfativibrio	0.0217				Jeotgalibaca	A6	C	0.000679849	*
Actinomyces	0.185	0.188	0.186	0.188	0.186	0.18			Pontibacillus	0.0225				Kangiella	A4	C	0.00308457	*
Collinsella	0.184	0.19	0.188	0.192	0.187	0.18			Caldithrix	0.023				Ketobacter	A2	C	0.00282116	*
Stenotrophomonas	0.179	0.154	0.136	0.14	0.167	0.158			Thalassospira	0.023				Klebsiella	A2	C	0.00214934	*
Synechococcus	0.177	0.171	0.173	0.175	0.174	0.169			Kiritimatiella	0.0237				Klebsiella	A6	C	0.000829438	*
Rhodococcus	0.173	0.178	0.178	0.182	0.175	0.172			Bacteroides	0.0241				Kyrpidia	A2	A4	0.00196031	*
Lactobacillus	0.17	0.161	0.159	0.15	0.161	0.163			Candidatus_Planktophila	0.0242				Labilibaculum	A2	C	0.00162723	*
Paracoccus	0.17	0.192	0.178	0.172	0.168	0.165			Salinibacterium	0.0244				Labilibaculum	A4	C	0.00308457	*
Succinivibrio	0.168	0.188	0.193	0.184	0.201	0.187			Jeotgalibaca	0.0245				Labilibaculum	A6	C	0.00367979	*
Hungatella	0.168	0.169	0.174	0.176	0.169	0.163			Vogesella	0.0257				Leuconostoc	A2	C	0.00235495	*
Eggerthella	0.168	0.179	0.177	0.18	0.174	0.168			Candidatus_Contubernalis	0.0263				Longicatena	A2	C	0.000915188	*
Coprococcus	0.166	0.163	0.168	0.169	0.162	0.156			Parabacteroides	0.0264				Luteipulveratus	A4	A6	0.00214934	*
Lysobacter	0.166	0.164	0.152	0.158	0.163	0.16			Roseicitreum	0.0264				Luteitalea	A8	C	0.00178665	*
Amycolatopsis	0.164	0.162	0.163	0.168	0.163	0.162			Ereboglobus	0.0266				Luteolibacter	A8	C	0.00214934	*
Spirosoma	0.163	0.16	0.159	0.162	0.161	0.163			Catenulispora	0.0269				Lysinibacillus	A6	C	0.0012242	*
Pseudodesulfovibrio	0.162	0.16	0.161	0.161	0.159	0.157			Sphaerochaeta	0.0273				Marinicauda	A8	C	0.00257844	*
Methylobacterium	0.159	0.178	0.177	0.182	0.172	0.169			Caulifigura	0.0284				Methanomassiliicoccus	A6	C	0.00134697	*
Sphingobacterium	0.154	0.147	0.149	0.148	0.149	0.152			Natronococcus	0.0287				Methylobacterium	A6	C	0.00111185	*
Cupriavidus	0.153	0.159	0.152	0.157	0.153	0.156			Verrucomicrobium	0.0288				Methylocapsa	A2	A6	0.00257844	*
Campylobacter	0.15	0.154	0.15	0.134	0.148	0.158			Faecalitalea	0.0289				Methyloceanibacter	A2	C	0.00162723	*
Shewanella	0.149	0.137	0.138	0.137	0.141	0.14			Luteolibacter	0.0289				Methyloceanibacter	A8	C	0.00134697	*
Enterococcus	0.148	0.158	0.147	0.142	0.147	0.151			Candidatus_Methylospira	0.0292				Methylococcus	A8	C	0.00235495	*
Variovorax	0.147	0.153	0.134	0.144	0.137	0.139			Allosaccharopolyspora	0.0297				Methyloligella	A2	C	0.001481	*
Paraburkholderia	0.145	0.144	0.142	0.144	0.141	0.141			Sulfuriroseicoccus	0.0298				Methylosinus	A6	C	0.00308457	*
Slackia	0.144	0.151	0.151	0.156	0.149	0.144			Barnesiella	0.0302				Methylotenera	A8	C	0.00100909	*
Mycoplasma	0.142	0.136	0.133	0.116	0.135	0.143			Ketobacter	0.0302				Mucilaginibacter	A2	C	0.00196031	*
Caproicibacterium	0.141	0.142	0.147	0.147	0.146	0.139			Endomicrobium	0.0308				Muribaculum	A2	C	0.00235495	*
Klebsiella	0.14	0.389	0.302	0.381	0.289	0.364			Actinomadura	0.0312				Muribaculum	A4	C	0.00162723	*
Brevundimonas	0.138	0.137	0.135	0.148	0.134	0.133			Oenococcus	0.0314				Mycetohabitans	A4	C	0.00235495	*
Nocardia	0.138	0.141	0.137	0.143	0.139	0.139			Allobacillus	0.0317				Mycobacterium	A2	C	0.00235495	*
Capnocytophaga	0.136	0.127	0.127	0.126	0.13	0.133			Shewanella	0.0319				Mycoplasmoides	A6	C	0.00196031	*
Fusobacterium	0.135	0.137	0.133	0.116	0.134	0.14			Candidatus_Nucleicultrix	0.0321				Niabella	A6	C	0.00196031	*
Spiroplasma	0.135	0.125	0.125	0.109	0.121	0.132			Methylococcus	0.0323				Nissabacter	A4	C	0.00282116	*
Marvinbryantia	0.133	0.133	0.138	0.139	0.136	0.126			Sedimentisphaera	0.0326				Nonlabens	A6	C	0.000679849	*
Massilia	0.128	0.131	0.125	0.128	0.125	0.126			Micromonospora	0.0328				Oceanidesulfovibrio	A10	A2	0.00134697	*
Parolsenella	0.127	0.132	0.131	0.133	0.13	0.125			Coxiella	0.0329				Opitutus	A2	C	0.0012242	*
Megasphaera	0.126	0.124	0.125	0.127	0.124	0.121			Gilvibacter	0.033				Opitutus	A4	C	0.00337023	*
Simiaoa	0.126	0.126	0.129	0.13	0.121	0.118			Paracholeplasma	0.033				Paludibacter	A2	C	0.00257844	*
Agrobacterium	0.121	0.114	0.184	0.131	0.119	0.112			Candidatus_Azobacteroides	0.0336				Parabacteroides	A2	C	0.00282116	*
Brevibacillus	0.12	0.119	0.119	0.12	0.118	0.115			Marinicauda	0.0338				Paracholeplasma	A6	C	0.00178665	*
Achromobacter	0.12	0.118	0.111	0.115	0.112	0.116			Marinilongibacter	0.0339				Petrimonas	A2	C	0.000915188	*
Serratia	0.117	0.117	0.116	0.119	0.118	0.116			Corynebacterium	0.0349				Petrimonas	A4	C	0.00134697	*
Anaerotruncus	0.117	0.119	0.119	0.121	0.119	0.114			Acidiphilium	0.035				Phocaeicola	A2	C	0.00308457	*
Enterobacter	0.117	0.112	0.112	0.129	0.117	0.115			Candidatus_Saccharimonas	0.0352				Planctopirus	A2	C	0.00178665	*
Parafannyhessea	0.116	0.122	0.121	0.123	0.118	0.114			Chelativorans	0.0352				Planctopirus	A8	C	0.00134697	*
Mediterraneibacter	0.115	0.114	0.116	0.116	0.111	0.108			Bradymonas	0.0355				Pontibacillus	A6	C	0.000915188	*
Azospirillum	0.114	0.114	0.11	0.115	0.112	0.11			Egibacter	0.0358				Porphyromonas	A2	C	0.00111185	*
Pedobacter	0.113	0.115	0.112	0.11	0.114	0.116			Frigoriglobus	0.0358				Porphyromonas	A4	C	0.00235495	*
Phascolarctobacterium	0.111	0.107	0.111	0.11	0.11	0.106			Steroidobacter	0.0358				Priestia	A6	C	0.001481	*
Akkermansia	0.111	0.104	0.104	0.105	0.105	0.105			Priestia	0.0359				Prosthecochloris	A2	C	0.00257844	*
Nostoc	0.111	0.184	0.151	0.154	0.167	0.17			Gimesia	0.0361				Prosthecochloris	A6	C	0.0012242	*
Acidaminococcus	0.11	0.108	0.109	0.113	0.11	0.107			Faecalibacillus	0.0365				Pseudomonas	A4	C	0.00178665	*
Cellulomonas	0.11	0.114	0.112	0.114	0.11	0.111			Fluviicola	0.0366				Pseudothermotoga	A2	C	0.00257844	*
Sphingobium	0.11	0.109	0.107	0.107	0.106	0.106			Intestinibaculum	0.0366				Rahnella	A4	C	0.0012242	*
Ethanoligenens	0.108	0.11	0.11	0.111	0.111	0.105			Luteitalea	0.0367				Reinekea	A6	C	0.00257844	*
Adlercreutzia	0.106	0.113	0.114	0.115	0.111	0.107			Fervidibacillus	0.0372				Sedimentisphaera	A8	C	0.00235495	*
Bordetella	0.106	0.109	0.097	0.102	0.099	0.099			Pseudothermotoga	0.0373				Serinicoccus	A10	A2	0.00162723	*
Caulobacter	0.106	0.111	0.105	0.109	0.106	0.105			Kurthia	0.0375				Shewanella	A2	C	0.00178665	*
Devosia	0.105	0.109	0.107	0.108	0.106	0.105			Novacetimonas	0.0377				Sphaerochaeta	A10	C	0.00337023	*
Gordonia	0.105	0.107	0.104	0.108	0.105	0.105			Thermococcus	0.0379				Sphaerochaeta	A2	C	0.00282116	*
Neisseria	0.104	0.102	0.099	0.102	0.1	0.102			Sphingobacterium	0.038				Sphaerospermopsis	A8	C	0.00162723	*
Berryella	0.102	0.113	0.109	0.112	0.11	0.104			Carnobacterium	0.0381				Terasakiella	A2	A8	0.00100909	*
Lacrimispora	0.101	0.104	0.104	0.104	0.101	0.097			Catellatospora	0.0381				Thalassoglobus	A10	C	0.0012242	*
Anaerocolumna	0.101	0.098	0.1	0.098	0.097	0.095			Catenibacterium	0.0381				Thalassospira	A10	C	0.00100909	*
Anaerostipes	0.098	0.098	0.099	0.1	0.099	0.094			Vallitalea	0.0384				Thermoactinomyces	A4	C	0.00134697	*
Anaeromyxobacter	0.095	0.09	0.091	0.092	0.092	0.091			Geobacillus	0.0385				Thiomicrospira	A10	A4	0.00235495	*
Caproiciproducens	0.095	0.094	0.097	0.1	0.099	0.094			Geobacter	0.0389				Thiomicrospira	A4	C	0.001481	*
Geobacter	0.094	0.091	0.091	0.094	0.092	0.09			Elusimicrobium	0.0393				Thomasclavelia	A6	C	0.001481	*
Gordonibacter	0.092	0.099	0.097	0.1	0.097	0.091			Pedobacter	0.0394				Treponema	A6	C	0.00235495	*
Massilistercora	0.092	0.094	0.093	0.096	0.092	0.089			Ferriphaselus	0.04				Treponema	A8	C	0.001481	*
Brevibacterium	0.092	0.09	0.091	0.093	0.089	0.089			Pandoraea	0.0415				Vallitalea	A6	C	0.0012242	*
Sphaerochaeta	0.091	0.085	0.086	0.087	0.086	0.086			Amphritea	0.0416				Varunaivibrio	A10	A2	0.00257844	*
Pantoea	0.089	0.087	0.088	0.087	0.087	0.086			Akkermansia	0.0419				Varunaivibrio	A2	A4	0.00196031	*
Mycoplasmopsis	0.089	0.085	0.082	0.073	0.082	0.089			Furfurilactobacillus	0.0419				Verrucomicrobium	A4	C	0.000915188	*
Dorea	0.089	0.089	0.089	0.088	0.086	0.084			Phenylobacterium	0.0419				Vogesella	A2	C	0.00196031	*
Actinoplanes	0.088	0.096	0.087	0.09	0.088	0.086			Butyricimonas	0.042				Vogesella	A8	C	0.00337023	*
Marinobacter	0.088	0.083	0.083	0.086	0.085	0.084			Candidatus_Cloacimonas	0.0429				Xanthomonas	A10	C	0.000829438	*
Geomonas	0.088	0.087	0.085	0.084	0.085	0.083			Mycetohabitans	0.0429				Xanthomonas	A8	C	0.00257844	*
Candidatus_Methanomethylophilus	0.087	0.064	0.068	0.067	0.065	0.074			Anthocerotibacter	0.043				Yersinia	A2	C	0.00308457	*
Solibaculum	0.087	0.088	0.088	0.091	0.088	0.083			Maribius	0.0432				Zymomonas	A6	C	0.00257844	*
Alicyclobacillus	0.087	0.084	0.084	0.086	0.085	0.084			Parascardovia	0.0432				Alteromonas	A10	C	0.000194252	**
Butyricimonas	0.087	0.081	0.079	0.081	0.082	0.083			Pseudomonas	0.0432				Anabaena	A2	C	0.00017419	**
Hydrogenophaga	0.086	0.091	0.075	0.081	0.076	0.079			Lysinibacillus	0.0433				Caldanaerobacter	A4	A6	0.00017419	**
Petrimonas	0.085	0.076	0.076	0.077	0.079	0.079			Pyruvatibacter	0.0434				Calothrix	A2	C	0.000268248	**
Sinorhizobium	0.084	0.083	0.082	0.084	0.083	0.081			Prescottella	0.0436				Crenobacter	A4	C	0.000614847	**
Tessaracoccus	0.082	0.079	0.077	0.08	0.08	0.079			Teredinibacter	0.044				Emticicia	A6	C	0.000368071	**
Roseomonas	0.081	0.081	0.08	0.084	0.081	0.08			Paracoccus	0.0442				Erysipelothrix	A6	C	0.000408427	**
Novosphingobium	0.08	0.079	0.076	0.08	0.078	0.079			Lentilactobacillus	0.0448				Fannyhessea	A10	C	0.000241058	**
Brachybacterium	0.079	0.081	0.08	0.082	0.081	0.08			Methyloligella	0.0451				Fischerella	A2	C	9.99241e-05	**
Lysinibacillus	0.079	0.061	0.06	0.056	0.064	0.067			Marinimicrobium	0.0455				Geotalea	A4	C	0.000139769	**
Thermaerobacter	0.077	0.078	0.078	0.079	0.079	0.076			Neisseria	0.0461				Glutamicibacter	A6	C	0.000679849	**
Polaribacter	0.077	0.083	0.079	0.07	0.08	0.085			Kutzneria	0.0462				Halosegnis	A2	A4	0.000408427	**
Christensenella	0.077	0.079	0.079	0.08	0.079	0.076			Cellvibrio	0.0465				Klebsiella	A10	C	0.000268248	**
Acetivibrio	0.075	0.073	0.075	0.075	0.075	0.073			Caldichromatium	0.0468				Methylocapsa	A2	C	0.000194252	**
Pseudoxanthomonas	0.074	0.07	0.064	0.063	0.07	0.066			Aegicerativicinus	0.0469				Mycobacterium	A6	C	0.000679849	**
Aminipila	0.074	0.071	0.069	0.072	0.071	0.07			Lacipirellula	0.047				Niabella	A2	C	0.000408427	**
Priestia	0.073	0.052	0.049	0.047	0.052	0.061			Methylacidimicrobium	0.0474				Nitratireductor	A10	A2	0.000614847	**
Proteiniphilum	0.072	0.066	0.065	0.068	0.069	0.069			Pontibacter	0.0474				Nostoc	A2	C	9.99241e-05	**
Pyramidobacter	0.072	0.072	0.072	0.073	0.073	0.07			Bythopirellula	0.0479				Owenweeksia	A6	C	0.000194252	**
Sphingopyxis	0.071	0.071	0.069	0.071	0.071	0.069			Reinekea	0.0481				Paludibacter	A4	C	8.92216e-05	**
Tenuifilum	0.071	0.067	0.067	0.068	0.069	0.069			Thiolapillus	0.0481				Polystyrenella	A4	C	0.000408427	**
Citrobacter	0.071	0.068	0.069	0.066	0.068	0.069			Larkinella	0.0485				Ruficoccus	A4	C	0.000368071	**
Blattabacterium	0.071	0.074	0.072	0.065	0.073	0.077			Prauserella	0.049				Salaquimonas	A4	A8	0.000156089	**
Dyadobacter	0.071	0.067	0.067	0.068	0.069	0.07			Dolosigranulum	0.0494				Saliniradius	A4	A6	0.000555667	**
Muricauda	0.07	0.068	0.069	0.07	0.072	0.07			Duncaniella	0.0494				Scytonema	A2	C	9.99241e-05	**
Pseudoalteromonas	0.07	0.094	0.716	0.065	0.069	0.07			Leuconostoc	0.0499				Sphaerospermopsis	A10	C	0.00021647	**
Chromobacterium	0.069	0.071	0.069	0.071	0.069	0.068			Mycoplasmoides	0.0499				Thermoactinomyces	A2	C	0.000614847	**
Thomasclavelia	0.069	0.063	0.063	0.06	0.063	0.064			Thalassoglobus	0.0499				Tolypothrix	A10	C	0.000331468	**
Microbulbifer	0.069	0.069	0.068	0.069	0.068	0.068			Actinoplanes	0.05				Tolypothrix	A2	C	0.000555667	**
Desulfuromonas	0.069	0.067	0.067	0.068	0.068	0.067			Paralcaligenes	0.0507				Turicibacter	A6	C	0.000241058	**
Rhodoferax	0.069	0.072	0.061	0.065	0.061	0.063			Rhodospirillum	0.0518				Xanthomonas	A2	C	0.000125066	**
Janthinobacterium	0.069	0.05	0.049	0.05	0.048	0.049			Kovacikia	0.0519				Candidatus_Nanosynbacter	A6	C	3.51302e-05	***
Thermophilibacter	0.068	0.071	0.072	0.073	0.069	0.067			Turneriella	0.0522				Glutamicibacter	A10	C	3.11661e-05	***
Sulfitobacter	0.068	0.066	0.067	0.068	0.067	0.066			Desulfoluna	0.0524				Methylotenera	A4	C	2.76294e-05	***
Bosea	0.067	0.067	0.067	0.068	0.067	0.065			Bulleidia	0.0528				Mycobacterium	A10	C	9.04733e-06	***
Caproicibacter	0.067	0.067	0.068	0.07	0.069	0.066			Thomasclavelia	0.0533				Proteiniphilum	A4	C	3.51302e-05	***
Anaerobutyricum	0.066	0.068	0.069	0.069	0.066	0.063			Marinomonas	0.0534				Yersinia	A10	C	5.00968e-05	***
Sorangium	0.066	0.065	0.064	0.066	0.064	0.063			Acetoanaerobium	0.054				Chlamydia	A10	C	4.74467e-06	****
Wansuia	0.066	0.067	0.069	0.069	0.067	0.063			Indioceanicola	0.054
Pseudonocardia	0.066	0.069	0.068	0.07	0.068	0.066			Methanomassiliicoccus	0.054
Qiania	0.065	0.065	0.065	0.068	0.065	0.062			Lysobacter	0.0541
Emergencia	0.064	0.065	0.067	0.066	0.066	0.063			Adhaeretor	0.0554
Rubrobacter	0.064	0.065	0.062	0.064	0.064	0.063			Maioricimonas	0.0555
Luteolibacter	0.064	0.062	0.061	0.06	0.059	0.06			Chryseolinea	0.0557
Schaalia	0.064	0.062	0.063	0.062	0.063	0.061			Lawsonia	0.0557
Calothrix	0.063	0.092	0.079	0.081	0.087	0.089			Sporolactobacillus	0.0562
Clostridioides	0.063	0.064	0.064	0.059	0.063	0.065			Reichenbachiella	0.0563
Curtobacterium	0.061	0.068	0.067	0.066	0.064	0.063			Zymomonas	0.0564
Lachnoanaerobaculum	0.061	0.059	0.06	0.06	0.059	0.057			Chitinimonas	0.0565
Thermus	0.061	0.06	0.06	0.061	0.062	0.059			Geoalkalibacter	0.0566
Arabiibacter	0.061	0.064	0.063	0.065	0.063	0.061			Friedmanniella	0.0577
Thermocaproicibacter	0.06	0.062	0.062	0.062	0.063	0.06			Alkalicella	0.0579
Denitrobacterium	0.06	0.065	0.061	0.064	0.062	0.059			Paradesulfovibrio_(ex_Waite_et_al__2020)	0.0589
Dialister	0.06	0.061	0.061	0.06	0.059	0.057			Pelodictyon	0.0591
Mogibacterium	0.059	0.059	0.062	0.061	0.06	0.058			Sulfurovum	0.0594
Buchnera	0.058	0.063	0.061	0.05	0.058	0.062			Desulfurobacterium	0.0602
Xiamenia	0.058	0.062	0.061	0.064	0.06	0.058			Lentisphaera	0.0602
Rufibacter	0.058	0.054	0.054	0.055	0.056	0.055			Fulvivirga	0.0605
Desulfosarcina	0.057	0.057	0.056	0.059	0.057	0.058			Phocaeicola	0.0607
Planococcus	0.057	0.056	0.056	0.056	0.057	0.057			Aequoribacter	0.0609
Diaphorobacter	0.057	0.064	0.043	0.048	0.043	0.047			Mucilaginibacter	0.0611
Raoultibacter	0.057	0.06	0.06	0.06	0.058	0.057			Conchiformibius	0.0612
Thauera	0.057	0.056	0.055	0.055	0.059	0.057			Entomospira	0.0615
Delftia	0.057	0.063	0.043	0.048	0.043	0.046			Mycolicibacterium	0.0624
Pandoraea	0.056	0.052	0.052	0.054	0.053	0.055			Planctomyces	0.0624
Arcobacter	0.055	0.063	0.055	0.047	0.056	0.06			Coraliomargarita	0.0625
Herbaspirillum	0.055	0.056	0.055	0.056	0.056	0.053			Massilia	0.0629
Cohnella	0.055	0.055	0.055	0.054	0.054	0.053			Marinobacter	0.0633
Actinomadura	0.055	0.058	0.057	0.058	0.057	0.057			Shinella	0.0633
Rhodopseudomonas	0.055	0.057	0.056	0.056	0.056	0.055			Anatilimnocola	0.064
Erythrobacter	0.054	0.054	0.052	0.054	0.054	0.053			Candidatus_Viadribacter	0.0642
Proteiniclasticum	0.054	0.054	0.053	0.055	0.054	0.052			Zhaonella	0.0645
Vagococcus	0.054	0.05	0.049	0.046	0.049	0.053			Lentzea	0.0648
Leucobacter	0.054	0.055	0.055	0.055	0.054	0.052			Nibricoccus	0.0649
Luteimonas	0.052	0.051	0.049	0.049	0.051	0.049			Periweissella	0.0649
Polynucleobacter	0.052	0.05	0.049	0.049	0.049	0.049			Fuerstiella	0.065
Agromyces	0.052	0.053	0.052	0.054	0.052	0.052			Arachidicoccus	0.0653
Chlorobaculum	0.052	0.052	0.051	0.05	0.051	0.051			Phreatobacter	0.0653
Kocuria	0.052	0.054	0.059	0.053	0.053	0.051			Syntrophobacter	0.0655
Moorella	0.052	0.051	0.051	0.053	0.052	0.05			Ectothiorhodosinus	0.0662
Candidatus_Sulfidibacterium	0.052	0.052	0.051	0.05	0.052	0.05			Mergibacter	0.0662
Lactococcus	0.051	0.05	0.05	0.046	0.05	0.051			Neorickettsia	0.0662
Opitutus	0.051	0.046	0.046	0.048	0.048	0.048			Desulfocapsa	0.0664
Aeromicrobium	0.05	0.052	0.051	0.052	0.051	0.051			Nannocystis	0.0664
Ligilactobacillus	0.05	0.049	0.049	0.046	0.047	0.048			Arcticibacterium	0.0666
Fretibacterium	0.05	0.051	0.052	0.054	0.052	0.049			Aeoliella	0.0675
Pseudarthrobacter	0.049	0.051	0.05	0.051	0.049	0.048			Kushneria	0.0679
Erysipelothrix	0.049	0.043	0.042	0.04	0.043	0.044			Rufibacter	0.0681
Ralstonia	0.049	0.05	0.047	0.049	0.048	0.049			Roseateles	0.0683
Legionella	0.049	0.049	0.047	0.045	0.049	0.05			Sandaracinus	0.0686
Methylomonas	0.049	0.047	0.048	0.048	0.048	0.048			Yoonia	0.0687
Lachnospira	0.049	0.047	0.048	0.046	0.045	0.044			Methylosinus	0.0689
Nonomuraea	0.048	0.05	0.048	0.051	0.049	0.049			Sulfurifustis	0.069
Luteibacter	0.048	0.046	0.045	0.046	0.047	0.047			Thiodictyon	0.0699
Saccharopolyspora	0.048	0.046	0.046	0.047	0.047	0.046			Heliorestis	0.0713
Symbiobacterium	0.048	0.049	0.048	0.05	0.048	0.047			Sorangium	0.0713
Dactylosporangium	0.048	0.049	0.048	0.049	0.047	0.047			Breoghania	0.0714
Dickeya	0.048	0.047	0.047	0.047	0.047	0.047			Gallionella	0.0717
Verrucomicrobium	0.048	0.044	0.043	0.045	0.043	0.043			Mariprofundus	0.0717
Cloacibacillus	0.047	0.046	0.046	0.047	0.046	0.045			Xianfuyuplasma	0.0719
Pseudoduganella	0.047	0.046	0.047	0.048	0.045	0.047			Desulfomicrobium	0.0725
Leptotrichia	0.047	0.048	0.047	0.041	0.047	0.05			Serinicoccus	0.0728
Tellurirhabdus	0.047	0.045	0.045	0.045	0.045	0.045			Plantibacter	0.0738
Listeria	0.047	0.045	0.044	0.041	0.044	0.046			Carboxydocella	0.0745
Caloramator	0.046	0.045	0.045	0.043	0.046	0.045			Candidatus_Uabimicrobium	0.0747
Virgibacillus	0.046	0.043	0.043	0.04	0.043	0.044			Ahniella	0.0751
Allobaculum	0.046	0.046	0.046	0.045	0.045	0.044			Aquitalea	0.0752
Aquabacterium	0.046	0.038	0.028	0.03	0.037	0.032			Marisediminicola	0.0761
Limosilactobacillus	0.046	0.043	0.075	0.046	0.045	0.045			Terribacillus	0.0766
Pectobacterium	0.046	0.046	0.045	0.045	0.045	0.045			Modestobacter	0.077
Echinicola	0.045	0.044	0.045	0.044	0.045	0.046			Lapidilactobacillus	0.0772
Paludibacter	0.045	0.036	0.035	0.036	0.038	0.04			Lichenihabitans	0.0777
Brachyspira	0.045	0.047	0.047	0.038	0.045	0.048			Aminomonas	0.0778
Brucella	0.045	0.044	0.044	0.049	0.043	0.043			Pseudogulbenkiania	0.078
Exiguobacterium	0.045	0.041	0.044	0.043	0.046	0.044			Oceanimonas	0.0782
Gimesia	0.045	0.042	0.041	0.041	0.042	0.042			Nisaea	0.0788
Rathayibacter	0.044	0.047	0.045	0.046	0.045	0.045			Abyssicoccus	0.0789
Tenacibaculum	0.044	0.045	0.042	0.039	0.045	0.047			Kingella	0.0789
Shinella	0.044	0.048	0.046	0.049	0.045	0.044			Stackebrandtia	0.0791
Fibrella	0.044	0.043	0.041	0.042	0.042	0.042			Achromobacter	0.0793
Crassaminicella	0.044	0.041	0.043	0.039	0.042	0.043			Terrihabitans	0.0795
Caldicellulosiruptor	0.044	0.043	0.043	0.041	0.043	0.043			Acholeplasma	0.0801
Nocardiopsis	0.044	0.046	0.043	0.045	0.045	0.043			Dialister	0.0803
Gemella	0.044	0.041	0.039	0.036	0.04	0.041			Citrobacter	0.0807
Methylococcus	0.044	0.042	0.041	0.042	0.041	0.041			Haploplasma	0.0808
Photobacterium	0.043	0.042	0.041	0.041	0.043	0.042			Polynucleobacter	0.0811
Mammaliicoccus	0.043	0.041	0.04	0.037	0.04	0.042			Alcanivorax	0.0818
Geobacillus	0.042	0.041	0.042	0.04	0.041	0.04			Nissabacter	0.082
Ornithinimicrobium	0.042	0.043	0.043	0.044	0.043	0.042			Pseudocnuella	0.0825
Qipengyuania	0.042	0.041	0.04	0.041	0.041	0.041			Aquella	0.0826
Companilactobacillus	0.042	0.04	0.038	0.034	0.038	0.04			Sphingomonas	0.0833
Peptoniphilus	0.042	0.041	0.041	0.041	0.043	0.04			Methylomagnum	0.0835
Erwinia	0.042	0.043	0.042	0.04	0.042	0.042			Candidatus_Vallotia	0.0837
Kitasatospora	0.042	0.044	0.043	0.044	0.044	0.043			Dietzia	0.0848
Petroclostridium	0.041	0.041	0.042	0.043	0.043	0.041			Kozakia	0.085
Helicobacter	0.041	0.041	0.039	0.038	0.04	0.042			Avibacterium	0.0852
Cutibacterium	0.041	0.042	0.04	0.045	0.045	0.042			Gemmata	0.0858
Solidesulfovibrio	0.041	0.041	0.041	0.042	0.04	0.04			Microbacterium	0.0859
Francisella	0.041	0.039	0.038	0.033	0.038	0.041			Denitrovibrio	0.0867
Aureimonas	0.041	0.04	0.039	0.04	0.04	0.039			Desulfofarcimen	0.0869
Microvirga	0.04	0.041	0.042	0.042	0.04	0.039			Corallococcus	0.0872
Acetobacterium	0.04	0.039	0.041	0.04	0.04	0.04			Candidatus_Methanoplasma	0.0876
Leisingera	0.04	0.04	0.04	0.041	0.04	0.039			Fibrella	0.0879
Escherichia	0.04	0.039	0.039	0.038	0.041	0.041			Asaia	0.0884
Propionibacterium	0.04	0.041	0.04	0.041	0.04	0.039			Methanogenium	0.0894
Methanosphaera	0.039	0.045	0.046	0.045	0.045	0.042			Gudongella	0.0899
Desulfitobacterium	0.039	0.039	0.038	0.039	0.04	0.038			Mannheimia	0.09
Chryseolinea	0.039	0.036	0.036	0.036	0.038	0.038			Octadecabacter	0.0901
Methylocystis	0.039	0.038	0.038	0.039	0.039	0.039			Microcystis	0.0909
Rothia	0.039	0.04	0.04	0.04	0.039	0.038			Dyadobacter	0.0914
Alkaliphilus	0.039	0.039	0.039	0.038	0.039	0.039			Ewingella	0.0915
Planctomyces	0.039	0.036	0.036	0.036	0.036	0.037			Alloacidobacterium	0.0916
Caballeronia	0.039	0.037	0.038	0.038	0.037	0.036			Natribaculum	0.0916
Rhodothermus	0.039	0.038	0.037	0.037	0.037	0.037			Rhodopirellula	0.0917
Romboutsia	0.039	0.04	0.039	0.034	0.038	0.038			Azospirillum	0.0918
Leptogranulimonas	0.039	0.04	0.038	0.039	0.038	0.037			Endozoicomonas	0.092
Archangium	0.038	0.038	0.038	0.039	0.037	0.038			Fructilactobacillus	0.0932
Dyella	0.038	0.038	0.036	0.037	0.038	0.037			Sediminibacterium	0.0932
Glutamicibacter	0.038	0.084	0.077	0.092	0.081	0.101			Tahibacter	0.0932
Leifsonia	0.038	0.037	0.039	0.038	0.038	0.037			Williamsoniiplasma	0.0932
Larkinella	0.038	0.035	0.036	0.036	0.037	0.036			Dichelobacter	0.0936
Halopseudomonas	0.038	0.039	0.036	0.038	0.037	0.036			Halomonas	0.0944
Ruminiclostridium	0.038	0.038	0.037	0.036	0.036	0.037			Rothia	0.095
Christiangramia	0.038	0.039	0.037	0.034	0.036	0.039			Aminobacter	0.0951
Magnetospirillum	0.038	0.038	0.039	0.037	0.038	0.037			Olivibacter	0.0951
Desulfomicrobium	0.037	0.035	0.035	0.036	0.035	0.034			Anaerohalosphaera	0.0954
Thioalkalivibrio	0.037	0.037	0.035	0.038	0.037	0.036			Paludibacterium	0.096
Myxococcus	0.037	0.036	0.038	0.038	0.036	0.036			Haloglomus	0.0964
Candidatus_Methanoplasma	0.037	0.027	0.029	0.029	0.028	0.031			Salicibibacter	0.0965
Conexibacter	0.037	0.036	0.037	0.038	0.037	0.036			Candidatus_Syntrophocurvum	0.0968
Kiritimatiella	0.036	0.032	0.034	0.033	0.034	0.033			Nitrosospira	0.097
Prochlorococcus	0.036	0.034	0.036	0.031	0.035	0.038			Thalassolituus	0.0973
Macrococcus	0.036	0.034	0.034	0.031	0.033	0.035			Hydrogenibacillus	0.098
Sellimonas	0.036	0.036	0.037	0.037	0.036	0.034			Eggerthella	0.0982
Faecalibaculum	0.036	0.036	0.035	0.036	0.035	0.034			Lachnospira	0.0988
Yersinia	0.036	0.05	0.046	0.049	0.048	0.063			Simiaoa	0.0988
Luteitalea	0.036	0.033	0.033	0.033	0.032	0.033			Blastococcus	0.0991
Agrococcus	0.036	0.036	0.035	0.035	0.035	0.035			Segniliparus	0.0992
Granulicella	0.035	0.034	0.035	0.036	0.035	0.035			Geosporobacter	0.0993
Tumebacillus	0.035	0.034	0.034	0.035	0.035	0.033			Glycocaulis	0.0993
Weissella	0.035	0.035	0.034	0.031	0.034	0.036			Ferruginibacter	0.0995
Bartonella	0.035	0.033	0.033	0.03	0.033	0.034			Methylocaldum	0.0999
Nonlabens	0.035	0.034	0.032	0.031	0.033	0.034			Dysgonomonas	0.1
Odoribacter	0.035	0.033	0.033	0.033	0.035	0.035			Mixta	0.1
Fulvivirga	0.035	0.034	0.033	0.033	0.035	0.034			Fibrobacter	0.101
Corallococcus	0.035	0.036	0.036	0.037	0.035	0.035			Gracilinema	0.101
Sulfurimonas	0.035	0.034	0.034	0.032	0.033	0.035			Planktothrix	0.101
Maribacter	0.035	0.033	0.033	0.032	0.034	0.034			Brochothrix	0.103
Ereboglobus	0.035	0.031	0.031	0.03	0.031	0.033			Enterobacter	0.103
Desulfobulbus	0.035	0.034	0.033	0.036	0.034	0.034			Pantoea	0.103
Sporosarcina	0.035	0.033	0.034	0.033	0.034	0.034			Sinomonas	0.103
Prosthecochloris	0.034	0.032	0.032	0.031	0.033	0.032			Paremcibacter	0.104
Roseovarius	0.034	0.036	0.035	0.036	0.035	0.035			Rhodomicrobium	0.104
Cryobacterium	0.034	0.034	0.036	0.035	0.035	0.035			Sediminicoccus	0.104
Phenylobacterium	0.034	0.034	0.032	0.034	0.033	0.032			Vibrio	0.104
Kaistella	0.034	0.034	0.033	0.031	0.033	0.033			Alkalilimnicola	0.105
Leptospira	0.034	0.035	0.034	0.032	0.033	0.036			Finegoldia	0.105
Martelella	0.034	0.033	0.033	0.034	0.034	0.032			Caldimonas	0.107
Acidipropionibacterium	0.034	0.034	0.034	0.035	0.035	0.033			Aggregatimonas	0.108
Gemmata	0.034	0.03	0.031	0.031	0.031	0.032			Aquisphaera	0.108
Algoriphagus	0.034	0.035	0.033	0.033	0.034	0.034			Duodenibacillus	0.108
Runella	0.034	0.032	0.033	0.032	0.032	0.033			Kangiella	0.108
Mesoplasma	0.033	0.031	0.03	0.027	0.031	0.033			Yinghuangia	0.108
Ancylobacter	0.033	0.034	0.032	0.033	0.032	0.032			Alteracholeplasma	0.109
Acetobacter	0.033	0.031	0.032	0.032	0.032	0.032			Pararhodospirillum	0.109
Peribacillus	0.033	0.031	0.03	0.029	0.03	0.033			Paroceanicella	0.109
Atopobium	0.033	0.035	0.034	0.034	0.034	0.033			Anaeromicropila	0.11
Syntrophotalea	0.033	0.031	0.031	0.031	0.031	0.031			Hyphococcus	0.11
Elizabethkingia	0.033	0.032	0.032	0.03	0.031	0.034			Methylorubrum	0.11
Metamycoplasma	0.033	0.032	0.03	0.027	0.031	0.033			Microvirga	0.11
Microlunatus	0.033	0.034	0.033	0.033	0.032	0.032			Pseudofrankia	0.11
Providencia	0.032	0.033	0.032	0.029	0.03	0.034			Hyphomonas	0.111
Komagataeibacter	0.032	0.031	0.032	0.032	0.032	0.031			Leisingera	0.111
Thermoanaerobacterium	0.032	0.033	0.032	0.03	0.031	0.031			Rubrivivax	0.111
Gelria	0.032	0.03	0.031	0.032	0.031	0.03			Ureibacillus	0.111
Veillonella	0.032	0.03	0.03	0.029	0.03	0.031			Candidatus_Kuenenia	0.112
Mageeibacillus	0.032	0.033	0.034	0.035	0.033	0.032			Dehalogenimonas	0.112
Arachidicoccus	0.032	0.03	0.03	0.029	0.03	0.031			Fretibacterium	0.113
Geotalea	0.032	0.03	0.028	0.03	0.03	0.029			Nocardioides	0.113
Pseudoclostridium	0.032	0.032	0.032	0.033	0.033	0.032			Candidatus_Hoaglandella	0.115
Leptolyngbya	0.032	0.032	0.031	0.03	0.031	0.031			Candidatus_Profftella	0.115
Cronobacter	0.031	0.025	0.024	0.022	0.033	0.029			Kinneretia	0.115
Desulfosporosinus	0.031	0.03	0.031	0.031	0.03	0.03			Muriicola	0.115
Skermanella	0.031	0.03	0.031	0.032	0.032	0.03			Parasphingopyxis	0.115
Lacticaseibacillus	0.031	0.03	0.03	0.031	0.03	0.03			Chroococcidiopsis	0.116
Thermomonas	0.031	0.03	0.029	0.029	0.031	0.029			Erythrobacter	0.116
Heliomicrobium	0.031	0.031	0.031	0.033	0.032	0.03			Aquicella	0.117
Caldinitratiruptor	0.031	0.03	0.031	0.031	0.031	0.031			Candidatus_Methanomethylophilus	0.117
Dietzia	0.031	0.035	0.038	0.039	0.033	0.032			Cellulosilyticum	0.117
Spirochaeta	0.031	0.029	0.03	0.03	0.03	0.03			Jiangella	0.117
Robiginitalea	0.031	0.028	0.028	0.029	0.03	0.03			Salinibacter	0.117
Azospira	0.031	0.031	0.031	0.032	0.031	0.03			Tannockella	0.117
Hyphomicrobium	0.031	0.029	0.029	0.029	0.029	0.029			Arachnia	0.118
Anaerococcus	0.03	0.029	0.029	0.027	0.029	0.029			Cytophaga	0.118
Sandaracinus	0.03	0.029	0.027	0.029	0.029	0.029			Haloferax	0.118
Thermobacillus	0.03	0.031	0.03	0.031	0.031	0.029			Caenibius	0.119
Rhodocaloribacter	0.03	0.031	0.031	0.03	0.031	0.029			Halothiobacillus	0.119
Trueperella	0.03	0.03	0.03	0.03	0.031	0.029			Hyphomicrobium	0.119
Winogradskyella	0.03	0.03	0.028	0.027	0.03	0.031			Rhodophyticola	0.119
Wujia	0.03	0.031	0.03	0.031	0.029	0.028			Stutzerimonas	0.119
Myroides	0.029	0.029	0.028	0.028	0.029	0.03			Candidatus_Amoebophilus	0.12
Rhodanobacter	0.029	0.029	0.028	0.028	0.03	0.029			Poriferisphaera	0.12
Vallitalea	0.029	0.027	0.028	0.026	0.028	0.028			Symmachiella	0.121
Anseongella	0.029	0.03	0.028	0.029	0.03	0.029			Maridesulfovibrio	0.123
Catenibacterium	0.029	0.025	0.025	0.025	0.025	0.026			Thermosulfidibacter	0.123
Methylorubrum	0.029	0.032	0.031	0.032	0.029	0.03			Thioalkalivibrio	0.123
Kosakonia	0.029	0.029	0.03	0.029	0.029	0.028			Wujia	0.123
Anoxybacillus	0.029	0.028	0.028	0.027	0.028	0.028			Candidatus_Phytoplasma	0.124
Faecalibacillus	0.029	0.025	0.024	0.023	0.025	0.026			Deefgea	0.124
Saccharomonospora	0.029	0.029	0.028	0.029	0.028	0.028			Kordiimonas	0.124
Mycobacteroides	0.029	0.029	0.028	0.029	0.029	0.028			Oceanicola	0.124
Moraxella	0.029	0.029	0.029	0.026	0.027	0.028			Paucilactobacillus	0.124
Melaminivora	0.029	0.032	0.019	0.023	0.019	0.021			Polyangium	0.124
Novisyntrophococcus	0.029	0.028	0.029	0.029	0.028	0.027			Desulfovibrio	0.125
Dehalobacter	0.029	0.028	0.029	0.028	0.029	0.028			Methanofollis	0.125
Tsukamurella	0.029	0.03	0.027	0.028	0.027	0.027			Oscillibacter	0.125
Candidatus_Phytoplasma	0.028	0.026	0.026	0.023	0.025	0.026			Acididesulfobacillus	0.126
Turicibacter	0.028	0.025	0.025	0.023	0.025	0.026			Actinotignum	0.126
Lancefieldella	0.028	0.026	0.029	0.027	0.029	0.027			Curtobacterium	0.126
Acidithiobacillus	0.028	0.028	0.027	0.027	0.027	0.027			Parageobacillus	0.126
Clavibacter	0.028	0.029	0.028	0.029	0.029	0.028			Croceibacterium	0.127
Cytobacillus	0.028	0.028	0.027	0.026	0.027	0.029			Leptodesmis	0.127
Kutzneria	0.028	0.031	0.029	0.03	0.029	0.028			Natronoglycomyces	0.128
Proteus	0.028	0.03	0.028	0.024	0.028	0.03			Candidatus_Cytomitobacter	0.13
Alcaligenes	0.028	0.024	0.052	0.031	0.033	0.024			Magnetococcus	0.13
Sutterella	0.028	0.027	0.027	0.027	0.027	0.027			Wansuia	0.13
Malaciobacter	0.028	0.029	0.029	0.024	0.028	0.031			Aminithiophilus	0.132
Ottowia	0.028	0.029	0.023	0.024	0.023	0.024			Maricaulis	0.132
Candidatus_Promineifilum	0.028	0.027	0.028	0.028	0.028	0.028			Alistipes	0.133
Tichowtungia	0.028	0.025	0.025	0.025	0.025	0.025			Aquirufa	0.133
Saccharothrix	0.027	0.028	0.027	0.028	0.028	0.026			Staphylospora	0.133
Coriobacterium	0.027	0.028	0.027	0.028	0.028	0.026			Agrobacterium	0.134
Dechloromonas	0.027	0.025	0.026	0.027	0.026	0.025			Rhodobacter	0.134
Alkaliflexus	0.027	0.026	0.026	0.025	0.026	0.026			Virgibacillus	0.134
Rossellomorea	0.027	0.026	0.027	0.027	0.026	0.026			Labrenzia	0.135
Edaphobacter	0.027	0.026	0.026	0.027	0.026	0.026			Halalkalibacterium_(ex_Joshi_et_al__2022)	0.137
Janibacter	0.027	0.029	0.029	0.028	0.028	0.027			Microcella	0.137
Metabacillus	0.027	0.026	0.025	0.024	0.026	0.027			Oleidesulfovibrio	0.137
Alteromonas	0.027	0.033	0.032	0.034	0.032	0.037			Pseudemcibacter	0.137
Terriglobus	0.027	0.026	0.026	0.027	0.026	0.026			Salinimonas	0.137
Draconibacterium	0.027	0.025	0.025	0.025	0.026	0.026			Thalassomonas	0.137
Ensifer	0.027	0.028	0.027	0.028	0.027	0.027			Pectinatus	0.138
Neorhizobium	0.027	0.026	0.028	0.028	0.028	0.027			Tepidimonas	0.138
Ramlibacter	0.026	0.028	0.023	0.024	0.024	0.024			Trueperella	0.139
Flammeovirga	0.026	0.028	0.026	0.025	0.027	0.028			Crateriforma	0.141
Methanosarcina	0.026	0.028	0.026	0.024	0.026	0.027			Robiginitalea	0.141
Thermococcus	0.026	0.025	0.024	0.025	0.024	0.025			Cnuibacter	0.142
Citrifermentans	0.026	0.025	0.025	0.026	0.025	0.025			Skermania	0.142
Mesomycoplasma	0.026	0.025	0.024	0.022	0.024	0.026			Tuwongella	0.142
Monoglobus	0.026	0.027	0.026	0.026	0.026	0.026			Cellulosimicrobium	0.143
Oceanidesulfovibrio	0.026	0.026	0.025	0.025	0.025	0.024			Changchengzhania	0.143
Frankia	0.026	0.026	0.025	0.026	0.026	0.025			Gemmatirosa	0.143
Saccharibacillus	0.026	0.025	0.025	0.026	0.026	0.025			Sinimarinibacterium	0.143
Caldimonas	0.026	0.025	0.022	0.023	0.023	0.023			Starkeya	0.143
Aquisphaera	0.026	0.024	0.024	0.026	0.024	0.025			Amedibacterium	0.144
Edwardsiella	0.026	0.025	0.025	0.025	0.025	0.026			Aquibium	0.145
Roseibium	0.026	0.025	0.025	0.026	0.025	0.025			Humisphaera	0.145
Salmonella	0.026	0.026	0.026	0.026	0.026	0.026			Richelia	0.145
Leclercia	0.026	0.025	0.026	0.026	0.026	0.025			Tsuneonella	0.145
Geoalkalibacter	0.026	0.024	0.024	0.025	0.025	0.024			Frigidibacter	0.146
Desulforamulus	0.026	0.026	0.025	0.026	0.025	0.025			Abyssibius	0.147
Acholeplasma	0.025	0.022	0.022	0.021	0.022	0.022			Dechloromonas	0.147
Tepidiforma	0.025	0.026	0.025	0.026	0.025	0.025			Glaesserella	0.147
Polaromonas	0.025	0.026	0.022	0.024	0.023	0.023			Lacticaseibacillus	0.147
Micrococcus	0.025	0.026	0.028	0.027	0.026	0.026			Janthinobacterium	0.148
Parvimonas	0.025	0.023	0.023	0.022	0.024	0.025			Loigolactobacillus	0.148
Propioniciclava	0.025	0.026	0.026	0.026	0.025	0.024			Ruminococcus	0.148
Aerococcus	0.025	0.025	0.024	0.024	0.025	0.025			Tichowtungia	0.148
Gemmatimonas	0.025	0.024	0.024	0.025	0.025	0.024			Candidatus_Phaeomarinobacter	0.149
Cellulosilyticum	0.025	0.023	0.023	0.024	0.024	0.024			Citromicrobium	0.149
Carnobacterium	0.025	0.023	0.023	0.021	0.023	0.024			Profundibacter	0.149
Phyllobacterium	0.025	0.025	0.024	0.024	0.025	0.025			Sulfurivermis	0.149
Cellulosimicrobium	0.025	0.026	0.027	0.025	0.024	0.024			Sanguibacter	0.15
Roseateles	0.025	0.024	0.023	0.024	0.023	0.023			Allokutzneria	0.151
Georgenia	0.025	0.024	0.024	0.025	0.024	0.024			Draconibacterium	0.151
Psychrobacter	0.025	0.023	0.023	0.023	0.024	0.025			Lacrimispora	0.151
Flavihumibacter	0.025	0.024	0.024	0.025	0.024	0.024			Liberibacter	0.151
Anaeromicropila	0.025	0.024	0.024	0.023	0.023	0.024			Chloroherpeton	0.152
Cellulophaga	0.024	0.025	0.024	0.022	0.025	0.026			Solwaraspora	0.152
Azoarcus	0.024	0.025	0.024	0.025	0.025	0.024			Winkia	0.152
Borrelia	0.024	0.025	0.025	0.021	0.025	0.027			Sulfurimicrobium	0.153
Ruficoccus	0.024	0.023	0.021	0.022	0.023	0.022			Lentibacillus	0.154
Saprospira	0.024	0.024	0.024	0.024	0.025	0.025			Methanothrix	0.154
Hyphomonas	0.024	0.023	0.023	0.024	0.023	0.023			Halobacillus	0.155
Megamonas	0.024	0.023	0.024	0.021	0.022	0.023			Idiomarina	0.155
Ruegeria	0.024	0.025	0.024	0.024	0.024	0.024			Microvenator	0.155
Paludibaculum	0.024	0.023	0.023	0.023	0.023	0.023			Salinicoccus	0.155
Altererythrobacter	0.024	0.023	0.023	0.023	0.023	0.023			Sulfuritalea	0.155
Rickettsia	0.024	0.025	0.025	0.021	0.024	0.025			Anoxybacillus	0.156
Halobacillus	0.024	0.022	0.022	0.022	0.022	0.022			Antarcticibacterium	0.156
Tepidibacter	0.024	0.025	0.024	0.021	0.024	0.024			Muricauda	0.156
Aminomonas	0.023	0.024	0.023	0.024	0.024	0.023			Odoribacter	0.156
Mycolicibacter	0.023	0.025	0.024	0.025	0.024	0.024			Chloroflexus	0.157
Paeniclostridium	0.023	0.024	0.024	0.021	0.024	0.024			Salipaludibacillus	0.157
Oceanobacillus	0.023	0.022	0.022	0.02	0.022	0.023			Acidipropionibacterium	0.158
Nakamurella	0.023	0.023	0.022	0.023	0.023	0.022			Geomonas	0.158
Aquimarina	0.023	0.023	0.023	0.021	0.023	0.025			Helcococcus	0.158
Spiribacter	0.023	0.023	0.023	0.022	0.022	0.022			Humibacter	0.158
Dysgonomonas	0.023	0.022	0.022	0.021	0.022	0.022			Solimonas	0.158
Lacunisphaera	0.023	0.022	0.022	0.022	0.022	0.022			Tannerella	0.158
Leuconostoc	0.023	0.02	0.021	0.02	0.021	0.022			Arcanobacterium	0.159
Anaerotignum	0.023	0.024	0.023	0.023	0.024	0.022			Candidatus_Fonsibacter	0.159
Tautonia	0.023	0.022	0.023	0.023	0.023	0.023			Elioraea	0.159
Thiomonas	0.023	0.022	0.022	0.022	0.022	0.022			Isoalcanivorax	0.159
Thermoanaerobacter	0.023	0.022	0.023	0.021	0.022	0.022			Streptomyces	0.16
Fastidiosipila	0.023	0.022	0.023	0.022	0.022	0.021			Isosphaera	0.161
Haemophilus	0.023	0.021	0.022	0.02	0.021	0.022			Leucobacter	0.161
Phreatobacter	0.023	0.023	0.021	0.022	0.022	0.022			Sulfidibacter	0.161
Planktothrix	0.023	0.025	0.024	0.024	0.026	0.027			Yangia	0.161
Xanthobacter	0.023	0.023	0.023	0.023	0.022	0.022			Alkalitalea	0.162
Candidatus_Arthromitus	0.023	0.023	0.023	0.022	0.023	0.023			Agarivorans	0.163
Sphingosinicella	0.022	0.023	0.021	0.022	0.022	0.022			Niastella	0.163
Thermoclostridium	0.022	0.023	0.023	0.023	0.023	0.022			Ponticoccus	0.163
Cereibacter	0.022	0.023	0.022	0.022	0.022	0.023			Roseimicrobium	0.163
Jeotgalibaca	0.022	0.02	0.02	0.019	0.02	0.02			Denitratisoma	0.164
Aminithiophilus	0.022	0.021	0.021	0.022	0.022	0.021			Moraxella	0.164
Salinibacter	0.022	0.02	0.021	0.021	0.021	0.021			Paenisporosarcina	0.166
Baekduia	0.022	0.021	0.021	0.023	0.022	0.021			Hoylesella	0.167
Ruania	0.022	0.023	0.022	0.023	0.023	0.022			Pseudonocardia	0.167
Sodalis	0.022	0.021	0.022	0.021	0.021	0.021			Salinirubellus	0.167
Xylanimonas	0.022	0.021	0.021	0.022	0.022	0.021			Symbiobacterium	0.167
Streptosporangium	0.022	0.022	0.022	0.022	0.022	0.022			Halapricum	0.168
Arcanobacterium	0.022	0.022	0.021	0.021	0.021	0.021			Kosakonia	0.168
Paludibacterium	0.022	0.021	0.021	0.021	0.021	0.02			Bizionia	0.169
Candidatus_Nanosynbacter	0.022	0.018	0.019	0.018	0.019	0.02			Hydrocarboniclastica	0.169
Phaeobacter	0.022	0.022	0.021	0.022	0.021	0.02			Pseudolabrys	0.169
Lacipirellula	0.022	0.02	0.02	0.021	0.02	0.021			Coprobacter	0.17
Wolbachia	0.022	0.022	0.021	0.019	0.021	0.022			Aromatoleum	0.171
Cyanobium	0.021	0.022	0.021	0.022	0.021	0.021			Castellaniella	0.171
Aequorivita	0.021	0.021	0.02	0.02	0.021	0.021			Magnetospira	0.171
Desulfoluna	0.021	0.021	0.02	0.02	0.02	0.021			Nautilia	0.171
Miltoncostaea	0.021	0.022	0.021	0.022	0.021	0.021			Halotia	0.172
Nitrospira	0.021	0.021	0.021	0.021	0.022	0.022			Inhella	0.172
Limnohabitans	0.021	0.023	0.019	0.02	0.018	0.019			Methanocorpusculum	0.172
Nannocystis	0.021	0.02	0.019	0.02	0.02	0.019			Pelosinus	0.172
Niabella	0.021	0.019	0.02	0.019	0.02	0.02			Tessaracoccus	0.172
Niallia	0.021	0.02	0.019	0.018	0.02	0.02			Candidatus_Desulforudis	0.173
Jannaschia	0.021	0.021	0.022	0.021	0.021	0.021			Roseibacterium	0.173
Gemmatirosa	0.021	0.021	0.019	0.021	0.02	0.021			Euzebya	0.174
Asticcacaulis	0.021	0.021	0.02	0.021	0.021	0.02			Labrys	0.174
Endozoicomonas	0.021	0.021	0.02	0.02	0.021	0.021			Methanoculleus	0.175
Flavisolibacter	0.021	0.021	0.021	0.021	0.021	0.021			Moorena	0.175
Salinibacterium	0.021	0.021	0.02	0.022	0.02	0.02			Radiobacillus	0.175
Aromatoleum	0.021	0.021	0.021	0.02	0.02	0.02			Roseburia	0.175
Alkalibacter	0.021	0.021	0.021	0.022	0.021	0.02			Salinicola	0.175
Rhodobacter	0.021	0.023	0.022	0.021	0.021	0.021			Auraticoccus	0.176
Herbinix	0.021	0.02	0.021	0.02	0.02	0.02			Mangrovivirga	0.176
Aquihabitans	0.021	0.022	0.021	0.022	0.021	0.021			Methylophaga	0.176
Urbifossiella	0.021	0.02	0.021	0.021	0.02	0.02			Nitrobacter	0.176
Coprobacter	0.021	0.02	0.019	0.019	0.02	0.02			Acidibrevibacterium	0.177
Marinobacterium	0.021	0.02	0.02	0.02	0.02	0.02			Phaeobacter	0.177
Aneurinibacillus	0.021	0.021	0.02	0.02	0.02	0.02			Pradoshia	0.178
Formosa	0.021	0.021	0.02	0.019	0.021	0.022			Brevundimonas	0.18
Salipiger	0.02	0.02	0.02	0.021	0.02	0.019			Tellurirhabdus	0.18
Oceanirhabdus	0.02	0.02	0.02	0.019	0.02	0.02			Veillonella	0.18
Anaeropeptidivorans	0.02	0.021	0.021	0.02	0.021	0.02			Anaerobacillus	0.181
Haliscomenobacter	0.02	0.02	0.019	0.02	0.019	0.02			Frischella	0.182
Fischerella	0.02	0.04	0.032	0.032	0.036	0.035			Tyzzerella	0.182
Leadbettera	0.02	0.019	0.02	0.02	0.02	0.02			Novosphingobium	0.183
Hypericibacter	0.02	0.019	0.02	0.021	0.02	0.02			Aquiflexum	0.184
Paenarthrobacter	0.02	0.02	0.02	0.02	0.019	0.019			Roseivivax	0.184
Pseudocnuella	0.02	0.018	0.018	0.019	0.019	0.019			Caproiciproducens	0.185
Rhizobacter	0.02	0.021	0.019	0.019	0.019	0.019			Levilactobacillus	0.185
Adhaeribacter	0.02	0.019	0.019	0.019	0.019	0.02			Candidatus_Deianiraea	0.186
Gloeobacter	0.02	0.019	0.02	0.02	0.02	0.02			Kibdelosporangium	0.186
Croceicoccus	0.02	0.019	0.019	0.019	0.019	0.019			Laceyella	0.186
Alicycliphilus	0.02	0.022	0.014	0.016	0.014	0.015			Sneathiella	0.186
Flaviflexus	0.02	0.019	0.019	0.019	0.019	0.019			Chania	0.187
Haliangium	0.02	0.02	0.019	0.02	0.02	0.02			Hartmannibacter	0.187
Labilibaculum	0.02	0.018	0.018	0.018	0.019	0.019			Ligilactobacillus	0.187
Polyangium	0.02	0.02	0.019	0.019	0.019	0.019			Methanosphaerula	0.188
Anaerolinea	0.02	0.019	0.019	0.019	0.019	0.018			Polymorphospora	0.188
Carboxydocella	0.02	0.02	0.02	0.02	0.021	0.019			Algoriphagus	0.189
Iamia	0.02	0.021	0.019	0.02	0.019	0.019			Candidatus_Reidiella	0.189
Actinoalloteichus	0.02	0.019	0.019	0.02	0.02	0.019			Belliella	0.19
Raoultella	0.02	0.019	0.019	0.019	0.02	0.019			Sulfurospirillum	0.19
Actinobacillus	0.02	0.019	0.019	0.018	0.019	0.019			Maribellus	0.191
Ferribacterium	0.019	0.018	0.018	0.019	0.018	0.017			Anaerobutyricum	0.192
Collimonas	0.019	0.02	0.019	0.02	0.019	0.019			Intestinimonas	0.192
Limnochorda	0.019	0.02	0.02	0.021	0.02	0.02			Kosmotoga	0.192
Pediococcus	0.019	0.018	0.018	0.017	0.018	0.018			Nitrospirillum	0.193
Desulfocurvibacter	0.019	0.018	0.019	0.019	0.019	0.019			Kalamiella	0.194
Gluconobacter	0.019	0.019	0.019	0.019	0.019	0.019			Lactiplantibacillus	0.195
Desulfarculus	0.019	0.019	0.019	0.019	0.019	0.019			Limnoglobus	0.195
Geminocystis	0.019	0.02	0.019	0.018	0.019	0.02			Alkalibacter	0.196
Methanobacterium	0.019	0.021	0.02	0.02	0.021	0.02			Anaerocolumna	0.196
Marinomonas	0.019	0.017	0.018	0.017	0.017	0.018			Gloeomargarita	0.196
Pelodictyon	0.019	0.018	0.018	0.018	0.018	0.018			Porphyrobacter	0.196
Serinicoccus	0.019	0.02	0.02	0.019	0.019	0.018			Qipengyuania	0.196
Thalassospira	0.019	0.018	0.018	0.018	0.018	0.017			Burkholderia	0.197
Apilactobacillus	0.019	0.017	0.016	0.016	0.017	0.018			Candidatus_Bandiella	0.197
Olivibacter	0.019	0.017	0.018	0.018	0.018	0.018			Kitasatospora	0.197
Thermanaerovibrio	0.019	0.019	0.019	0.02	0.02	0.019			Flaviflexus	0.198
Salidesulfovibrio	0.019	0.019	0.019	0.019	0.019	0.018			Aquincola	0.199
Thiothrix	0.019	0.02	0.019	0.02	0.02	0.02			Candidatus_Methylopumilus	0.199
Chitinimonas	0.019	0.02	0.019	0.02	0.019	0.019			Nosocomiicoccus	0.199
Bdellovibrio	0.019	0.018	0.018	0.02	0.018	0.019			Urbifossiella	0.2
Kribbella	0.019	0.019	0.019	0.019	0.019	0.019			Peteryoungia	0.201
Rahnella	0.019	0.018	0.017	0.018	0.018	0.018			Thermoleophilum	0.201
Finegoldia	0.019	0.017	0.018	0.016	0.018	0.018			Sellimonas	0.203
Parageobacillus	0.019	0.018	0.018	0.018	0.018	0.017			Alkaliflexus	0.204
Pseudobacter	0.019	0.018	0.018	0.018	0.018	0.018			Enterocloster	0.204
Candidatus_Pelagibacter	0.019	0.019	0.017	0.015	0.017	0.019			Ralstonia	0.204
Roseimicrobium	0.019	0.018	0.018	0.017	0.018	0.017			Rhizorhabdus	0.204
Breznakiella	0.019	0.018	0.019	0.018	0.019	0.018			Botrimarina	0.205
Paraclostridium	0.018	0.019	0.018	0.016	0.019	0.019			Faecalibacterium	0.205
Mesobacillus	0.018	0.018	0.018	0.017	0.018	0.018			Stenotrophomonas	0.205
Nibricoccus	0.018	0.017	0.017	0.017	0.017	0.017			Tsukamurella	0.205
Rhodospirillum	0.018	0.021	0.018	0.019	0.019	0.019			Agreia	0.206
Acidilutibacter	0.018	0.017	0.017	0.018	0.018	0.017			Leeuwenhoekiella	0.206
Alkalihalobacillus	0.018	0.017	0.017	0.017	0.017	0.018			Mycoavidus	0.206
Frateuria	0.018	0.018	0.018	0.018	0.019	0.018			Neobacillus	0.208
Bulleidia	0.018	0.016	0.017	0.017	0.017	0.017			Rubinisphaera	0.208
Streptacidiphilus	0.018	0.018	0.018	0.018	0.018	0.017			Sulfuricella	0.208
Tyzzerella	0.018	0.019	0.019	0.017	0.019	0.018			Dokdonella	0.209
Usitatibacter	0.018	0.018	0.017	0.018	0.018	0.018			Hungatella	0.209
Rhodocytophaga	0.018	0.019	0.02	0.02	0.019	0.019			Methylocella	0.209
Rheinheimera	0.018	0.011	0.011	0.013	0.013	0.012			Malacoplasma	0.21
Terrisporobacter	0.018	0.018	0.017	0.016	0.017	0.018			Cedecea	0.211
Thiodictyon	0.018	0.016	0.017	0.017	0.017	0.016			Liquorilactobacillus	0.211
Intestinibaculum	0.018	0.016	0.017	0.016	0.016	0.016			Xylella	0.211
Fructilactobacillus	0.018	0.016	0.016	0.015	0.016	0.017			Aeribacillus	0.212
Alkalitalea	0.018	0.017	0.017	0.017	0.017	0.017			Luteibacter	0.212
Desulfonema	0.018	0.017	0.018	0.018	0.018	0.018			Pirellulimonas	0.212
Hydrogenibacillus	0.018	0.017	0.017	0.016	0.017	0.017			Tetragenococcus	0.212
Antarcticibacterium	0.018	0.017	0.016	0.017	0.017	0.017			Calditerrivibrio	0.213
Trichlorobacter	0.018	0.017	0.018	0.018	0.018	0.018			Ruania	0.213
Sinomicrobium	0.018	0.017	0.017	0.017	0.017	0.017			Sutcliffiella	0.213
Nibribacter	0.018	0.018	0.018	0.018	0.018	0.018			Syntrophus	0.214
Neobacillus	0.018	0.017	0.018	0.017	0.018	0.018			Thermodesulfomicrobium	0.214
Rhizorhabdus	0.018	0.018	0.017	0.017	0.017	0.017			Arenimonas	0.215
Candidatus_Karelsulcia	0.018	0.018	0.019	0.018	0.019	0.019			Skermanella	0.215
Humisphaera	0.018	0.016	0.016	0.016	0.016	0.016			Anaerotignum	0.216
Rhodovulum	0.018	0.018	0.018	0.018	0.018	0.017			Iamia	0.216
Desulfatibacillum	0.018	0.017	0.017	0.017	0.017	0.017			Salegentibacter	0.216
Phnomibacter	0.018	0.017	0.018	0.018	0.018	0.018			Streptococcus	0.216
Cardiobacterium	0.017	0.017	0.017	0.017	0.017	0.017			Candidatus_Phycorickettsia	0.217
Acidihalobacter	0.017	0.017	0.016	0.017	0.017	0.017			Ephemeroptericola	0.217
Celeribacter	0.017	0.018	0.017	0.018	0.017	0.017			Propioniciclava	0.217
Rosistilla	0.017	0.017	0.017	0.017	0.017	0.017			Candidatus_Mycosynbacter	0.218
Sphaerospermopsis	0.017	0.025	0.023	0.024	0.025	0.026			Gordonibacter	0.218
Levilactobacillus	0.017	0.017	0.016	0.016	0.017	0.017			Qiania	0.218
Apibacter	0.017	0.018	0.017	0.016	0.017	0.018			Sphingosinicella	0.218
Isoptericola	0.017	0.017	0.017	0.018	0.017	0.017			Aminipila	0.219
Lentilactobacillus	0.017	0.015	0.016	0.015	0.016	0.017			Marmoricola	0.219
Haploplasma	0.017	0.016	0.015	0.014	0.016	0.016			Methanohalophilus	0.22
Murdochiella	0.017	0.018	0.018	0.018	0.018	0.017			Methylotuvimicrobium	0.22
Kurthia	0.017	0.013	0.011	0.012	0.02	0.017			Horticoccus	0.221
Sphaerotilus	0.017	0.016	0.017	0.017	0.016	0.016			Sphaerobacter	0.221
Solitalea	0.017	0.017	0.017	0.016	0.017	0.017			Tritonibacter	0.221
Denitratisoma	0.017	0.017	0.018	0.018	0.017	0.017			Allocoleopsis	0.222
Cellvibrio	0.017	0.016	0.015	0.016	0.016	0.016			Filimonas	0.223
Lentzea	0.017	0.017	0.017	0.017	0.016	0.016			Arabiibacter	0.224
Thermomonospora	0.017	0.018	0.017	0.017	0.017	0.016			Roseovarius	0.224
Vogesella	0.017	0.012	0.013	0.013	0.013	0.014			Pseudarthrobacter	0.225
Alcanivorax	0.017	0.018	0.017	0.017	0.017	0.017			Salinigranum	0.225
Tannockella	0.017	0.015	0.014	0.014	0.015	0.015			Xenorhabdus	0.225
Nitratireductor	0.017	0.018	0.017	0.017	0.017	0.016			Allosphingosinicella	0.226
Cedecea	0.017	0.017	0.017	0.016	0.016	0.017			Desulfococcus	0.226
Lactiplantibacillus	0.017	0.016	0.016	0.015	0.016	0.017			Gilvimarinus	0.226
Brenneria	0.017	0.016	0.018	0.017	0.017	0.017			Psychroflexus	0.226
Kinneretia	0.017	0.017	0.016	0.018	0.016	0.016			Cellulomonas	0.227
Persicimonas	0.017	0.016	0.015	0.016	0.016	0.016			Apilactobacillus	0.228
Phytohabitans	0.017	0.017	0.017	0.017	0.017	0.016			Chitiniphilus	0.228
Pelolinea	0.017	0.018	0.018	0.018	0.018	0.017			Pukyongiella	0.228
Bremerella	0.017	0.016	0.016	0.017	0.016	0.016			Candidatus_Karelsulcia	0.229
Limnoglobus	0.017	0.015	0.016	0.016	0.016	0.016			Slackia	0.229
Methanomicrobium	0.017	0.009	0.011	0.009	0.008	0.012			Homoserinibacter	0.23
Nitrospirillum	0.017	0.016	0.015	0.016	0.016	0.016			Limnohabitans	0.23
Jiangella	0.017	0.017	0.017	0.018	0.017	0.016			Solibacillus	0.23
Aquirufa	0.017	0.015	0.015	0.016	0.016	0.016			Crassaminicella	0.231
Dehalococcoides	0.017	0.016	0.015	0.016	0.016	0.015			Formicincola	0.231
Chroococcidiopsis	0.017	0.015	0.016	0.015	0.015	0.015			Nocardiopsis	0.231
Roseiflexus	0.016	0.016	0.016	0.017	0.017	0.016			Congregibacter	0.232
Botrimarina	0.016	0.016	0.016	0.016	0.015	0.016			Gulosibacter	0.232
Kroppenstedtia	0.016	0.016	0.016	0.016	0.016	0.016			Anaerostipes	0.233
Pararhizobium	0.016	0.016	0.017	0.017	0.017	0.016			Megalodesulfovibrio	0.234
Megalodesulfovibrio	0.016	0.017	0.015	0.017	0.016	0.016			Georgenia	0.235
Sulfidibacter	0.016	0.017	0.015	0.016	0.016	0.015			Niallia	0.235
Starkeya	0.016	0.017	0.016	0.016	0.016	0.015			Aeromonas	0.236
Allochromatium	0.016	0.015	0.016	0.016	0.016	0.015			Candidatus_Nanopelagicus	0.236
Arachnia	0.016	0.015	0.016	0.016	0.016	0.015			Spiractinospora	0.236
Azotobacter	0.016	0.017	0.015	0.016	0.017	0.016			Thiocystis	0.236
Microcella	0.016	0.016	0.015	0.016	0.016	0.016			Variovorax	0.236
Vulgatibacter	0.016	0.015	0.016	0.016	0.016	0.016			Marvinbryantia	0.237
Mucisphaera	0.016	0.016	0.016	0.015	0.015	0.016			Tardiphaga	0.237
Tolypothrix	0.016	0.021	0.02	0.02	0.021	0.022			Thermotomaculum	0.238
Pirellulimonas	0.016	0.015	0.015	0.016	0.015	0.015			Alienimonas	0.241
Pseudolabrys	0.016	0.016	0.015	0.015	0.015	0.014			Pusillibacter	0.241
Thermobifida	0.016	0.016	0.016	0.016	0.016	0.015			Sphingopyxis	0.242
Weizmannia	0.016	0.016	0.016	0.016	0.016	0.015			Berryella	0.244
Phycisphaera	0.016	0.015	0.015	0.015	0.015	0.015			Fastidiosipila	0.244
Tetragenococcus	0.016	0.015	0.015	0.014	0.015	0.015			Flintibacter	0.244
Sulfuriroseicoccus	0.016	0.015	0.015	0.014	0.016	0.014			Mitsuaria	0.244
Pigmentiphaga	0.016	0.016	0.015	0.015	0.015	0.015			Ignatzschineria	0.245
Mycetocola	0.016	0.015	0.016	0.016	0.016	0.016			Entomomonas	0.246
Stieleria	0.016	0.016	0.016	0.016	0.016	0.016			Cloacibacillus	0.247
Endomicrobium	0.015	0.015	0.015	0.013	0.015	0.015			Neotabrizicola	0.247
Labilithrix	0.015	0.016	0.015	0.015	0.015	0.015			Nitrosomonas	0.247
Aquibium	0.015	0.015	0.014	0.015	0.015	0.015			Bergeyella	0.248
Lacinutrix	0.015	0.016	0.016	0.014	0.015	0.017			Methanoregula	0.249
Aquitalea	0.015	0.015	0.015	0.016	0.015	0.015			Sphingobium	0.25
Aurantiacibacter	0.015	0.014	0.015	0.015	0.015	0.014			Gemella	0.251
Peptoclostridium	0.015	0.016	0.016	0.017	0.016	0.016			Persicimonas	0.251
Morganella	0.015	0.015	0.015	0.015	0.016	0.015			Pseudorhodobacter	0.251
Peptacetobacter	0.015	0.016	0.015	0.015	0.016	0.015			Rathayibacter	0.251
Jatrophihabitans	0.015	0.015	0.015	0.015	0.016	0.015			Solidesulfovibrio	0.251
Lutibacter	0.015	0.016	0.015	0.014	0.016	0.016			Stappia	0.251
Zunongwangia	0.015	0.016	0.015	0.015	0.016	0.015			Halorussus	0.252
Roseivivax	0.015	0.014	0.014	0.015	0.015	0.014			Xiamenia	0.252
Actinocatenispora	0.015	0.015	0.015	0.016	0.016	0.015			Acidisarcina	0.254
Candidatus_Formimonas	0.015	0.016	0.016	0.016	0.016	0.015			Wolinella	0.254
Pseudanabaena	0.015	0.015	0.015	0.015	0.015	0.016			Hydrogenovibrio	0.255
Ornithobacterium	0.015	0.015	0.015	0.014	0.015	0.015			Sinomicrobium	0.255
Telluria	0.015	0.014	0.014	0.015	0.014	0.013			Aestuariispira	0.256
Aminobacter	0.015	0.017	0.015	0.015	0.015	0.015			Frankia	0.256
Halorhodospira	0.015	0.015	0.015	0.015	0.015	0.015			Halanaeroarchaeum	0.256
Pusillimonas	0.015	0.015	0.015	0.015	0.015	0.015			Methylovorus	0.256
Kyrpidia	0.015	0.014	0.016	0.015	0.015	0.014			Solibaculum	0.256
Mixta	0.015	0.015	0.014	0.015	0.015	0.014			Dyella	0.257
Ectothiorhodospira	0.015	0.015	0.014	0.015	0.015	0.014			Pelagibacterium	0.257
Chloracidobacterium	0.015	0.013	0.014	0.014	0.014	0.014			Sandaracinobacteroides	0.257
Moorena	0.015	0.015	0.015	0.015	0.016	0.015			Thermoanaerobacterium	0.257
Colwellia	0.015	0.013	0.014	0.013	0.014	0.014			Candidatus_Protochlamydia	0.258
Candidatus_Blochmannia	0.015	0.015	0.016	0.013	0.015	0.016			Nakamurella	0.258
Paludisphaera	0.015	0.014	0.013	0.013	0.013	0.014			Megasphaera	0.259
Chlorobium	0.015	0.015	0.015	0.015	0.015	0.014			Methylomusa	0.259
Chelatococcus	0.015	0.015	0.015	0.014	0.015	0.014			Micropruina	0.259
Pelobacter	0.015	0.014	0.014	0.014	0.015	0.014			Myxococcus	0.259
Fimbriimonas	0.014	0.012	0.012	0.013	0.012	0.013			Natrinema	0.259
Mannheimia	0.014	0.012	0.014	0.013	0.014	0.014			Niveispirillum	0.259
Candidatus_Desulforudis	0.014	0.014	0.013	0.015	0.014	0.014			Saccharomonospora	0.259
Salinivirga	0.014	0.014	0.013	0.013	0.013	0.014			Zymobacter	0.259
Tsuneonella	0.014	0.013	0.013	0.014	0.013	0.013			Haliscomenobacter	0.26
Ferrimonas	0.014	0.013	0.014	0.014	0.014	0.014			Desulfonema	0.261
Wenzhouxiangella	0.014	0.014	0.014	0.014	0.015	0.014			Haematobacter	0.261
Labrenzia	0.014	0.013	0.013	0.014	0.014	0.014			Blautia	0.262
Zobellella	0.014	0.014	0.015	0.014	0.014	0.014			Sulfuriflexus	0.262
Protaetiibacter	0.014	0.014	0.015	0.015	0.014	0.014			Oceanobacillus	0.263
Jonquetella	0.014	0.014	0.013	0.014	0.013	0.013			Dysosmobacter	0.264
Sporomusa	0.014	0.014	0.014	0.014	0.014	0.014			Gibbsiella	0.264
Methylosinus	0.014	0.013	0.013	0.013	0.013	0.013			Hydrogenophilus	0.264
Alteracholeplasma	0.014	0.013	0.012	0.011	0.012	0.013			Rugamonas	0.264
Empedobacter	0.014	0.013	0.013	0.012	0.013	0.014			Aliarcobacter	0.265
Oxalobacter	0.014	0.014	0.014	0.014	0.013	0.014			Nonomuraea	0.265
Thiohalobacter	0.014	0.014	0.013	0.014	0.014	0.013			Roseimaritima	0.265
Faecalitalea	0.014	0.012	0.012	0.012	0.012	0.012			Halobacteriovorax	0.267
Sarcina	0.014	0.016	0.014	0.013	0.014	0.014			Sideroxydans	0.267
Pseudooceanicola	0.014	0.014	0.014	0.015	0.014	0.014			Thermomonospora	0.267
Helcococcus	0.014	0.013	0.014	0.013	0.014	0.013			Desulfurispirillum	0.268
Sphaerobacter	0.014	0.015	0.014	0.014	0.014	0.014			Flavonifractor	0.268
Sphingorhabdus	0.014	0.013	0.014	0.014	0.014	0.014			Sulfuriferula	0.268
Paraflavitalea	0.014	0.013	0.014	0.014	0.014	0.014			Methanomicrobium	0.269
Nitrogeniibacter	0.014	0.014	0.013	0.014	0.013	0.013			Bacteriovorax	0.271
Pectinatus	0.014	0.013	0.013	0.014	0.014	0.013			Orrella	0.271
Pluralibacter	0.014	0.013	0.013	0.013	0.013	0.013			Maribacter	0.272
Chlamydia	0.014	0.149	0.121	0.16	0.135	0.232			Murdochiella	0.272
Methylomusa	0.014	0.013	0.013	0.013	0.014	0.013			Ruegeria	0.272
Dictyoglomus	0.014	0.014	0.013	0.012	0.015	0.016			Acetobacter	0.273
Rhodovastum	0.014	0.013	0.013	0.013	0.013	0.013			Massilistercora	0.273
Sulfurospirillum	0.014	0.013	0.014	0.013	0.013	0.014			Bradyrhizobium	0.275
Dehalogenimonas	0.014	0.013	0.013	0.013	0.013	0.013			Lachnoclostridium	0.275
Mahella	0.014	0.014	0.014	0.014	0.014	0.013			Actinomyces	0.276
Sulfurovum	0.014	0.013	0.013	0.014	0.013	0.014			Lentilitoribacter	0.276
Pasteurella	0.014	0.014	0.014	0.012	0.013	0.013			Niveibacterium	0.276
Candidatus_Koribacter	0.014	0.014	0.013	0.014	0.013	0.013			Rossellomorea	0.276
Streptomonospora	0.014	0.013	0.013	0.013	0.014	0.014			Actinocatenispora	0.277
Desulfolutivibrio	0.014	0.014	0.014	0.014	0.014	0.014			Rhodovastum	0.277
Caldilinea	0.014	0.013	0.013	0.013	0.013	0.013			Anaeromyxobacter	0.278
Niastella	0.014	0.013	0.013	0.013	0.013	0.013			Aquabacterium	0.278
Caulifigura	0.014	0.013	0.012	0.013	0.013	0.013			Leifsonia	0.278
Thermanaerosceptrum	0.014	0.013	0.013	0.013	0.013	0.013			Mucisphaera	0.278
Pannonibacter	0.013	0.013	0.014	0.014	0.013	0.014			Mycobacteroides	0.278
Alienimonas	0.013	0.013	0.013	0.013	0.012	0.013			Parvularcula	0.278
Staphylospora	0.013	0.013	0.012	0.013	0.012	0.012			Sodaliphilus	0.278
Orrella	0.013	0.012	0.012	0.013	0.012	0.012			Morganella	0.28
Catenulispora	0.013	0.013	0.012	0.013	0.013	0.012			Peptostreptococcus	0.28
Sulfurifustis	0.013	0.013	0.012	0.012	0.012	0.013			Faecalibacter	0.282
Amedibacterium	0.013	0.012	0.012	0.012	0.012	0.012			Floricoccus	0.282
Frigoriglobus	0.013	0.013	0.012	0.012	0.012	0.012			Ichthyobacterium	0.284
Reichenbachiella	0.013	0.012	0.012	0.012	0.012	0.013			Methylobacter	0.284
Capillimicrobium	0.013	0.013	0.013	0.013	0.013	0.013			Weeksella	0.285
Geosporobacter	0.013	0.013	0.012	0.012	0.013	0.011			Alkalihalophilus	0.287
Kingella	0.013	0.012	0.013	0.012	0.012	0.013			Anaerolinea	0.287
Citricoccus	0.013	0.013	0.013	0.014	0.013	0.013			Wielerella	0.287
Xenorhabdus	0.013	0.012	0.013	0.012	0.012	0.013			Croceimicrobium	0.288
Liquorilactobacillus	0.013	0.012	0.011	0.011	0.012	0.012			Candidatus_Xiphinematobacter	0.289
Solimonas	0.013	0.012	0.012	0.013	0.013	0.013			Devosia	0.289
Sedimentibacter	0.013	0.013	0.013	0.012	0.013	0.013			Methanococcoides	0.289
Dehalobacterium	0.013	0.013	0.013	0.013	0.013	0.013			Schaalia	0.289
Gudongella	0.013	0.012	0.011	0.012	0.012	0.011			Chamaesiphon	0.29
Roseimaritima	0.013	0.012	0.012	0.012	0.012	0.012			Mediterraneibacter	0.29
Thermosipho	0.013	0.013	0.013	0.012	0.013	0.013			Paraglaciecola	0.29
Croceimicrobium	0.013	0.014	0.012	0.013	0.013	0.012			Collimonas	0.291
Candidatus_Planktophila	0.013	0.011	0.012	0.012	0.011	0.012			Xylanimonas	0.291
Dermabacter	0.013	0.012	0.013	0.013	0.013	0.012			Dolichospermum	0.292
Plantactinospora	0.013	0.013	0.013	0.013	0.014	0.013			Ignavigranum	0.292
Latilactobacillus	0.013	0.012	0.012	0.011	0.012	0.012			Mahella	0.292
Pelosinus	0.013	0.012	0.011	0.011	0.012	0.012			Parazoarcus	0.292
Cobetia	0.013	0.012	0.013	0.013	0.012	0.013			Synechococcus	0.293
Halanaerobium	0.013	0.013	0.012	0.011	0.012	0.012			Luteimicrobium	0.294
Dokdonia	0.013	0.011	0.011	0.011	0.011	0.012			Neorhizobium	0.295
Plantibacter	0.013	0.012	0.013	0.013	0.012	0.012			Eikenella	0.296
Biomaibacter	0.013	0.013	0.013	0.013	0.012	0.012			Phototrophicus	0.296
Serpentinimonas	0.013	0.013	0.01	0.011	0.01	0.01			Saliphagus	0.296
Stackebrandtia	0.013	0.014	0.013	0.014	0.014	0.013			Seonamhaeicola	0.296
Thermotoga	0.013	0.012	0.012	0.012	0.013	0.013			Thermosulfurimonas	0.296
Meiothermus	0.013	0.012	0.012	0.013	0.012	0.012			Halomarina	0.297
Oceanithermus	0.013	0.012	0.012	0.013	0.012	0.012			Rhizobium	0.297
Frondihabitans	0.013	0.012	0.012	0.012	0.012	0.012			Dongshaea	0.3
Occallatibacter	0.013	0.012	0.012	0.012	0.012	0.012			Paracrocinitomix	0.3
Ezakiella	0.013	0.012	0.013	0.012	0.013	0.012			Thermanaeromonas	0.3
Cruoricaptor	0.013	0.012	0.011	0.012	0.012	0.012			Kerstersia	0.301
Borreliella	0.012	0.014	0.014	0.011	0.013	0.014			Gallaecimonas	0.302
Blastochloris	0.012	0.012	0.012	0.012	0.012	0.012			Methanospirillum	0.302
Sedimentisphaera	0.012	0.012	0.011	0.012	0.011	0.012			Rivularia	0.302
Persicobacter	0.012	0.011	0.012	0.011	0.012	0.012			Aureliella	0.303
Anaerohalosphaera	0.012	0.011	0.011	0.011	0.011	0.012			Azospira	0.303
Fenollaria	0.012	0.012	0.012	0.012	0.012	0.012			Thermobaculum	0.303
Microcystis	0.012	0.013	0.012	0.013	0.013	0.014			Gottfriedia	0.304
Modestobacter	0.012	0.013	0.013	0.014	0.013	0.013			Photorhabdus	0.304
Fictibacillus	0.012	0.012	0.012	0.012	0.012	0.012			Pseudothauera	0.304
Phycicoccus	0.012	0.013	0.012	0.012	0.012	0.012			Minwuia	0.306
Horticoccus	0.012	0.011	0.011	0.011	0.012	0.011			Asticcacaulis	0.307
Salicibibacter	0.012	0.011	0.012	0.011	0.011	0.012			Deinococcus	0.307
Tardiphaga	0.012	0.013	0.012	0.013	0.012	0.012			Rouxiella	0.308
Singulisphaera	0.012	0.012	0.011	0.011	0.011	0.011			Lacimicrobium	0.309
Microterricola	0.012	0.012	0.012	0.012	0.012	0.012			Neptunomonas	0.309
Sinomonas	0.012	0.012	0.011	0.012	0.012	0.012			Acidithiobacillus	0.31
Euzebya	0.012	0.013	0.012	0.013	0.013	0.013			Thermosynechococcus	0.31
Emticicia	0.012	0.011	0.011	0.01	0.011	0.011			Desulfobulbus	0.311
Paroceanicella	0.012	0.011	0.011	0.011	0.011	0.011			Cruoricaptor	0.312
Lentisphaera	0.012	0.01	0.01	0.01	0.01	0.01			Dermatophilus	0.312
Cloacibacterium	0.012	0.015	0.019	0.016	0.013	0.014			Petrocella	0.312
Mariniplasma	0.012	0.011	0.011	0.01	0.011	0.011			Pelolinea	0.313
Porphyrobacter	0.012	0.012	0.011	0.012	0.011	0.012			Ensifer	0.314
Solwaraspora	0.012	0.013	0.013	0.013	0.013	0.012			Pluralibacter	0.314
Stappia	0.012	0.011	0.011	0.012	0.011	0.012			Brucepastera	0.315
Tistrella	0.012	0.012	0.012	0.012	0.012	0.012			Candidatus_Rhabdochlamydia	0.315
Sutcliffiella	0.012	0.012	0.012	0.011	0.011	0.012			Neomicrococcus	0.315
Acididesulfobacillus	0.012	0.013	0.013	0.013	0.013	0.012			Sphaerotilus	0.316
Tomitella	0.012	0.012	0.012	0.013	0.012	0.012			Advenella	0.317
Zobellia	0.012	0.011	0.011	0.011	0.012	0.011			Chordicoccus	0.318
Methanoculleus	0.012	0.011	0.01	0.011	0.01	0.01			Desulfotomaculum	0.32
Rubrivivax	0.012	0.012	0.011	0.011	0.012	0.011			Sinorhizobium	0.32
Hathewaya	0.012	0.012	0.012	0.012	0.012	0.012			Limnochorda	0.321
Heyndrickxia	0.012	0.012	0.012	0.011	0.011	0.012			Psychrobacillus	0.322
Natrinema	0.012	0.012	0.011	0.012	0.011	0.012			Maliibacterium	0.323
Pyxidicoccus	0.012	0.011	0.012	0.012	0.012	0.012			Silicimonas	0.326
Candidatus_Contubernalis	0.012	0.012	0.011	0.011	0.012	0.011			Rhodococcus	0.327
Fluviicola	0.012	0.01	0.011	0.011	0.011	0.011			Spiribacter	0.327
Maioricimonas	0.012	0.01	0.01	0.01	0.011	0.011			Hymenobacter	0.328
Methyloceanibacter	0.012	0.01	0.011	0.011	0.01	0.011			Peptoclostridium	0.328
Halobaculum	0.012	0.012	0.012	0.012	0.012	0.012			Chryseoglobus	0.329
Marinitoga	0.012	0.012	0.012	0.01	0.012	0.013			Paraburkholderia	0.331
Maribellus	0.012	0.01	0.01	0.01	0.011	0.011			Egicoccus	0.333
Nitrospina	0.012	0.011	0.011	0.011	0.011	0.011			Micrococcus	0.333
Jeotgalicoccus	0.012	0.011	0.011	0.011	0.011	0.011			Sediminicola	0.333
Afipia	0.012	0.011	0.011	0.012	0.011	0.011			Scandinavium	0.334
Blastococcus	0.012	0.012	0.011	0.012	0.012	0.012			Aquisalimonas	0.335
Aquincola	0.011	0.012	0.01	0.012	0.011	0.011			Pseudoalteromonas	0.335
Duodenibacillus	0.011	0.011	0.011	0.011	0.01	0.01			Ferrigenium	0.336
Algibacter	0.011	0.011	0.011	0.01	0.011	0.012			Methylibium	0.336
Egicoccus	0.011	0.011	0.011	0.011	0.011	0.011			Agromyces	0.337
Thiomicrorhabdus	0.011	0.011	0.011	0.011	0.011	0.011			Allorhizobium	0.337
Desulfosudis	0.011	0.011	0.011	0.012	0.011	0.011			Ketogulonicigenium	0.337
Alloalcanivorax	0.011	0.011	0.01	0.011	0.011	0.011			Turicimonas	0.338
Elusimicrobium	0.011	0.008	0.008	0.008	0.008	0.01			Pacificitalea	0.339
Thiocystis	0.011	0.012	0.012	0.012	0.011	0.011			Enterococcus	0.34
Parascardovia	0.011	0.013	0.012	0.013	0.012	0.012			Miltoncostaea	0.34
Gilliamella	0.011	0.012	0.011	0.011	0.011	0.012			Roseobacter	0.34
Halarcobacter	0.011	0.012	0.011	0.01	0.011	0.012			Hoyosella	0.341
Vitreoscilla	0.011	0.011	0.011	0.011	0.011	0.011			Leptolyngbya	0.341
Methylacidimicrobium	0.011	0.009	0.01	0.01	0.01	0.01			Saprospira	0.341
Octadecabacter	0.011	0.01	0.01	0.01	0.01	0.01			Pseudoduganella	0.342
Chondromyces	0.011	0.011	0.012	0.012	0.011	0.011			Schnuerera	0.342
Malacoplasma	0.011	0.012	0.01	0.009	0.01	0.011			Subdoligranulum	0.342
Ureaplasma	0.011	0.01	0.01	0.009	0.01	0.011			Leclercia	0.343
Anabaena	0.011	0.032	0.024	0.029	0.029	0.03			Edaphobacter	0.344
Acuticoccus	0.011	0.011	0.011	0.011	0.011	0.011			Gynuella	0.344
Petrocella	0.011	0.011	0.011	0.01	0.011	0.01			Serpentinicella	0.344
Niveispirillum	0.011	0.01	0.01	0.01	0.01	0.01			Actinoalloteichus	0.345
Pseudosulfitobacter	0.011	0.011	0.011	0.011	0.011	0.011			Bdellovibrio	0.345
Desulfococcus	0.011	0.01	0.011	0.011	0.011	0.011			Singulisphaera	0.346
Gloeothece	0.011	0.011	0.011	0.01	0.011	0.011			Taylorella	0.346
Serpentinicella	0.011	0.01	0.01	0.01	0.011	0.01			Novosphingopyxis	0.347
Ehrlichia	0.011	0.011	0.011	0.009	0.011	0.012			Thermochromatium	0.347
Paraconexibacter	0.011	0.01	0.011	0.011	0.01	0.01			Croceicoccus	0.348
Salisediminibacterium	0.011	0.011	0.011	0.011	0.011	0.011			Dehalococcoides	0.348
Sanguibacter	0.011	0.011	0.01	0.011	0.01	0.01			Lachnoanaerobaculum	0.348
Nordella	0.011	0.011	0.01	0.01	0.011	0.01			Aurantiacibacter	0.349
Sulfurivermis	0.011	0.01	0.01	0.01	0.01	0.01			Candidatus_Endoriftia	0.349
Acidiphilium	0.011	0.011	0.01	0.011	0.01	0.01			Effusibacillus	0.35
Mitsuaria	0.011	0.011	0.01	0.011	0.011	0.01			Saccharopolyspora	0.35
Marichromatium	0.011	0.011	0.011	0.011	0.01	0.011			Hydrogenimonas	0.351
Dermacoccus	0.011	0.011	0.011	0.011	0.011	0.011			Raoultibacter	0.351
Halorussus	0.011	0.012	0.011	0.012	0.011	0.011			Adhaeribacter	0.352
Immundisolibacter	0.011	0.009	0.01	0.01	0.01	0.01			Rhodothermus	0.352
Lignipirellula	0.011	0.01	0.01	0.01	0.01	0.011			Saccharothrix	0.352
Marivirga	0.011	0.01	0.01	0.01	0.01	0.011			Alkalihalobacillus	0.353
Ferruginibacter	0.011	0.01	0.01	0.009	0.01	0.01			Lacunisphaera	0.353
Gracilibacillus	0.011	0.01	0.011	0.01	0.01	0.01			Serratia	0.353
Thermosediminibacter	0.011	0.011	0.011	0.011	0.011	0.011			Thermocaproicibacter	0.353
Piscinibacter	0.011	0.011	0.01	0.01	0.01	0.01			Frigoribacterium	0.354
Methanococcus	0.011	0.011	0.011	0.011	0.011	0.012			Adlercreutzia	0.355
Halorubrum	0.011	0.011	0.01	0.011	0.011	0.011			Herbaspirillum	0.355
Methylogaea	0.011	0.01	0.01	0.011	0.011	0.01			Methylobacillus	0.355
Candidatus_Azobacteroides	0.011	0.009	0.009	0.009	0.009	0.01			Oecophyllibacter	0.355
Lelliottia	0.011	0.011	0.011	0.011	0.01	0.01			Syntrophotalea	0.355
Miniphocaeibacter	0.011	0.01	0.01	0.01	0.01	0.011			Thermincola	0.355
Labrys	0.011	0.01	0.011	0.011	0.011	0.011			Clavibacter	0.356
Herbiconiux	0.011	0.011	0.011	0.012	0.011	0.011			Cloacibacterium	0.356
Thermobaculum	0.011	0.011	0.011	0.011	0.011	0.011			Mageeibacillus	0.356
Solibacillus	0.011	0.009	0.01	0.009	0.009	0.01			Ciceribacter	0.357
Olleya	0.011	0.01	0.01	0.009	0.01	0.011			Plantactinospora	0.357
Maridesulfovibrio	0.011	0.01	0.01	0.01	0.01	0.01			Brevirhabdus	0.358
Riemerella	0.011	0.01	0.01	0.01	0.011	0.011			Parvimonas	0.358
Lentibacillus	0.01	0.01	0.009	0.01	0.01	0.01			Abiotrophia	0.359
Ferrovibrio	0.01	0.01	0.01	0.01	0.01	0.01			Solitalea	0.359
Gulosibacter	0.01	0.01	0.01	0.01	0.01	0.01			Methanoplanus	0.36
Stella	0.01	0.01	0.011	0.011	0.01	0.01			Trichormus	0.36
Gemmobacter	0.01	0.01	0.01	0.011	0.01	0.01			Arenibacter	0.361
Actinosynnema	0.01	0.011	0.011	0.01	0.011	0.011			Alicyclobacillus	0.362
Mariprofundus	0.01	0.01	0.009	0.01	0.009	0.01			Hydrogenophaga	0.363
Pulveribacter	0.01	0.012	0.008	0.009	0.007	0.009			Lautropia	0.363
Thermochromatium	0.01	0.01	0.009	0.01	0.01	0.01			Methanobrevibacter	0.363
Aggregatibacter	0.01	0.01	0.01	0.01	0.01	0.01			Pigmentiphaga	0.363
Pimelobacter	0.01	0.011	0.009	0.011	0.01	0.01			Variibacter	0.363
Cyclonatronum	0.01	0.01	0.01	0.01	0.01	0.01			Oceanispirochaeta	0.364
Kushneria	0.01	0.01	0.01	0.01	0.01	0.01			Subtercola	0.364
Gottfriedia	0.01	0.009	0.009	0.009	0.009	0.01			Thalassotalea	0.364
Desulfoscipio	0.01	0.011	0.011	0.011	0.011	0.01			Noviherbaspirillum	0.365
Evansella	0.01	0.01	0.01	0.009	0.01	0.01			Paraconexibacter	0.365
Ilumatobacter	0.01	0.01	0.01	0.01	0.01	0.01			Chlorobium	0.366
Methanofollis	0.01	0.009	0.009	0.009	0.009	0.009			Halotalea	0.366
Mobiluncus	0.01	0.011	0.011	0.01	0.01	0.011			Succinivibrio	0.366
Hahella	0.01	0.01	0.01	0.01	0.01	0.01			Auritidibacter	0.367
Limnobacter	0.01	0.01	0.008	0.009	0.012	0.009			Maritalea	0.367
Desulfosediminicola	0.01	0.01	0.011	0.011	0.01	0.01			Saccharospirillum	0.367
Desulfurivibrio	0.01	0.01	0.01	0.01	0.01	0.01			Venatoribacter	0.367
Alloacidobacterium	0.01	0.011	0.01	0.011	0.011	0.011			Aliiroseovarius	0.368
Peptostreptococcus	0.01	0.011	0.01	0.009	0.01	0.01			Bartonella	0.369
Salinicola	0.01	0.01	0.01	0.01	0.01	0.01			Caloramator	0.369
Methylibium	0.01	0.01	0.01	0.009	0.009	0.01			Natronomonas	0.369
Candidatus_Kinetoplastibacterium	0.01	0.01	0.01	0.009	0.01	0.01			Bifidobacterium	0.37
Tissierella	0.01	0.01	0.01	0.009	0.01	0.01			Haemophilus	0.371
Spongiibacter	0.01	0.009	0.01	0.01	0.01	0.01			Dermabacter	0.372
Pirellula	0.01	0.009	0.009	0.009	0.009	0.009			Salipiger	0.372
Ndongobacter	0.01	0.01	0.01	0.01	0.011	0.01			Desulfotalea	0.373
Candidatus_Saccharimonas	0.01	0.009	0.009	0.008	0.009	0.009			Loktanella	0.373
Nitrosomonas	0.01	0.01	0.009	0.009	0.01	0.009			Pseudopuniceibacterium	0.374
Fuscovulum	0.01	0.01	0.01	0.01	0.009	0.009			Stanieria	0.374
Salegentibacter	0.01	0.009	0.01	0.009	0.009	0.009			Halococcus	0.375
Nitrosospira	0.01	0.011	0.011	0.011	0.011	0.01			Nitratifractor	0.375
Thiocapsa	0.01	0.01	0.01	0.01	0.01	0.01			Oricola	0.375
Venatoribacter	0.01	0.008	0.005	0.01	0.01	0.007			Pseudoclavibacter	0.375
Roseococcus	0.01	0.009	0.009	0.01	0.01	0.01			Persicobacter	0.376
Epilithonimonas	0.01	0.01	0.01	0.008	0.009	0.01			Immundisolibacter	0.379
Kluyvera	0.01	0.01	0.009	0.009	0.01	0.009			Psychrobacter	0.379
Methanocaldococcus	0.01	0.011	0.011	0.009	0.01	0.011			Thiothrix	0.379
Gottschalkia	0.01	0.01	0.009	0.009	0.01	0.01			Bacillus	0.38
Parazoarcus	0.01	0.01	0.009	0.01	0.009	0.009			Nocardia	0.38
Actinopolymorpha	0.01	0.01	0.01	0.01	0.01	0.01			Thermobispora	0.38
Thioflavicoccus	0.01	0.01	0.01	0.01	0.01	0.01			Lichenicola	0.381
Acetoanaerobium	0.01	0.009	0.008	0.008	0.009	0.009			Pseudocitrobacter	0.381
Micropruina	0.01	0.009	0.009	0.01	0.009	0.009			Chitinophaga	0.382
Jeongeupia	0.01	0.009	0.009	0.009	0.009	0.009			Collinsella	0.383
Sulfuriferula	0.01	0.009	0.009	0.01	0.009	0.009			Ruthenibacterium	0.383
Paracholeplasma	0.01	0.008	0.008	0.007	0.007	0.008			Bombilactobacillus	0.384
Alkalilimnicola	0.01	0.011	0.011	0.011	0.01	0.01			Natronorubrum	0.384
Psychrobacillus	0.01	0.009	0.009	0.008	0.009	0.009			Parvibaculum	0.384
Oceanotoga	0.01	0.01	0.009	0.008	0.01	0.01			Paucibacter	0.384
Desulfurispirillum	0.01	0.01	0.009	0.01	0.01	0.01			Telmatocola	0.384
Cyclobacterium	0.01	0.009	0.009	0.009	0.009	0.009			Candidatus_Paracaedibacter	0.386
Candidatus_Velamenicoccus	0.01	0.008	0.009	0.009	0.009	0.009			Lancefieldella	0.386
Aliiroseovarius	0.01	0.009	0.009	0.009	0.009	0.009			Musicola	0.386
Pseudofrankia	0.01	0.01	0.01	0.01	0.009	0.009			Acutalibacter	0.387
Sediminispirochaeta	0.009	0.009	0.009	0.009	0.009	0.009			Dickeya	0.387
Roseobacter	0.009	0.009	0.01	0.009	0.009	0.009			Thalassococcus	0.387
Thioclava	0.009	0.01	0.009	0.01	0.009	0.01			Acetomicrobium	0.388
Thalassomonas	0.009	0.009	0.009	0.009	0.009	0.008			Novibacillus	0.388
Polymorphobacter	0.009	0.01	0.009	0.01	0.009	0.009			Candidatus_Sulfidibacterium	0.389
Schleiferilactobacillus	0.009	0.01	0.01	0.01	0.01	0.009			Dehalobacter	0.389
Kibdelosporangium	0.009	0.01	0.009	0.01	0.01	0.01			Leptothrix	0.389
Azorhizobium	0.009	0.009	0.009	0.01	0.009	0.009			Quatrionicoccus	0.39
Eikenella	0.009	0.009	0.009	0.01	0.009	0.009			Tatumella	0.391
Kytococcus	0.009	0.01	0.011	0.01	0.01	0.009			Nitrogeniibacter	0.392
Syntrophobotulus	0.009	0.009	0.009	0.009	0.009	0.01			Woeseia	0.393
Allokutzneria	0.009	0.01	0.009	0.01	0.009	0.009			Comamonas	0.396
Cystobacter	0.009	0.009	0.01	0.01	0.01	0.009			Baekduia	0.397
Syntrophobacter	0.009	0.01	0.009	0.01	0.009	0.009			Hafnia	0.397
Halioglobus	0.009	0.009	0.009	0.009	0.009	0.009			Paraliobacillus	0.397
Limihaloglobus	0.009	0.008	0.009	0.009	0.009	0.009			Tardibacter	0.397
Rhodoplanes	0.009	0.009	0.009	0.009	0.009	0.009			Thermomicrobium	0.397
Thermacetogenium	0.009	0.009	0.009	0.009	0.01	0.009			Allobaculum	0.398
Cryptobacterium	0.009	0.009	0.009	0.01	0.01	0.009			Halobacteroides	0.398
Gardnerella	0.009	0.009	0.009	0.009	0.009	0.009			Halomicrobium	0.398
Couchioplanes	0.009	0.009	0.009	0.009	0.009	0.009			Phycicoccus	0.398
Sphingosinithalassobacter	0.009	0.01	0.009	0.009	0.009	0.009			Aquabacter	0.399
Halomicroarcula	0.009	0.009	0.009	0.009	0.009	0.009			Caldibacillus	0.399
Oleidesulfovibrio	0.009	0.01	0.01	0.01	0.01	0.009			Fervidobacterium	0.4
Oceanimonas	0.009	0.009	0.008	0.009	0.009	0.009			Candidatus_Purcelliella	0.403
Caloranaerobacter	0.009	0.01	0.009	0.009	0.01	0.01			Desulfosudis	0.403
Oenococcus	0.009	0.008	0.008	0.008	0.008	0.009			Pediococcus	0.403
Planctopirus	0.009	0.008	0.008	0.008	0.008	0.008			Brenneria	0.404
Loigolactobacillus	0.009	0.008	0.008	0.008	0.008	0.008			Cutibacterium	0.404
Castellaniella	0.009	0.01	0.009	0.009	0.009	0.009			Oceanisphaera	0.404
Pelagibacterium	0.009	0.009	0.009	0.01	0.009	0.009			Candidatus_Formimonas	0.405
Scytonema	0.009	0.012	0.01	0.011	0.011	0.011			Methanolacinia	0.405
Desulfobacter	0.009	0.009	0.009	0.009	0.009	0.009			Pseudoprevotella	0.405
Frigoribacterium	0.009	0.009	0.009	0.01	0.009	0.009			Geodermatophilus	0.407
Sulfuricaulis	0.009	0.009	0.009	0.009	0.009	0.009			Mangrovibacillus	0.408
Idiomarina	0.009	0.008	0.008	0.008	0.008	0.008			Streptacidiphilus	0.409
Desulfoglaeba	0.009	0.009	0.009	0.009	0.009	0.009			Filifactor	0.41
Chamaesiphon	0.009	0.01	0.009	0.01	0.01	0.01			Natranaerobius	0.41
Indioceanicola	0.009	0.008	0.008	0.009	0.009	0.009			Azotobacter	0.411
Keratinibaculum	0.009	0.009	0.009	0.008	0.01	0.009			Polymorphobacter	0.411
Catellatospora	0.009	0.009	0.009	0.01	0.009	0.009			Salinimicrobium	0.411
Ideonella	0.009	0.009	0.008	0.009	0.008	0.008			Actinopolymorpha	0.412
Granulicatella	0.009	0.008	0.008	0.008	0.008	0.008			Propionibacterium	0.412
Paeniglutamicibacter	0.009	0.009	0.009	0.009	0.008	0.009			Vescimonas	0.412
Gephyromycinifex	0.009	0.009	0.009	0.009	0.009	0.009			Chromohalobacter	0.413
Halobacterium	0.009	0.01	0.009	0.01	0.009	0.009			Epidermidibacterium	0.413
Aquabacter	0.009	0.009	0.009	0.009	0.009	0.009			Latilactobacillus	0.413
Flagellimonas	0.009	0.009	0.009	0.009	0.009	0.009			Actinosynnema	0.414
Actinomarinicola	0.009	0.008	0.008	0.009	0.008	0.009			Dissulfurispira	0.415
Leadbetterella	0.009	0.01	0.009	0.009	0.009	0.009			Tabrizicola	0.415
Ureibacillus	0.009	0.009	0.008	0.008	0.008	0.008			Martelella	0.416
Ammonifex	0.009	0.009	0.009	0.009	0.009	0.008			Aequorivita	0.417
Isosphaera	0.009	0.008	0.008	0.008	0.008	0.008			Alcaligenes	0.417
Methylomagnum	0.009	0.009	0.009	0.009	0.009	0.008			Beijerinckia	0.418
Lautropia	0.009	0.009	0.008	0.008	0.008	0.008			Riemerella	0.418
Rugamonas	0.009	0.009	0.009	0.009	0.009	0.008			Frondihabitans	0.42
Halothiobacillus	0.009	0.009	0.009	0.009	0.009	0.008			Guyparkeria	0.42
Arsenophonus	0.009	0.01	0.009	0.008	0.009	0.01			Beutenbergia	0.421
Melittangium	0.009	0.009	0.009	0.01	0.009	0.009			Mesorhizobium	0.421
Thalassotalea	0.009	0.008	0.009	0.008	0.008	0.009			Pengzhenrongella	0.421
Filifactor	0.009	0.009	0.009	0.008	0.008	0.009			Thalassobius	0.421
Stigmatella	0.009	0.009	0.009	0.009	0.009	0.009			Anaerococcus	0.422
Longicatena	0.009	0.007	0.008	0.008	0.008	0.008			Crocosphaera	0.423
Thermincola	0.009	0.009	0.009	0.009	0.009	0.009			Mongoliitalea	0.423
Truepera	0.009	0.009	0.008	0.009	0.008	0.008			Athalassotoga	0.424
Liberibacter	0.009	0.009	0.009	0.008	0.009	0.008			Proteiniclasticum	0.424
Halovivax	0.009	0.009	0.009	0.009	0.009	0.009			Dorea	0.425
Chelativorans	0.009	0.008	0.009	0.009	0.008	0.008			Galbibacter	0.425
Paucilactobacillus	0.009	0.008	0.008	0.008	0.008	0.008			Thermosediminibacter	0.425
Methylocaldum	0.009	0.008	0.008	0.008	0.009	0.008			Granulicatella	0.426
Methylovirgula	0.009	0.009	0.009	0.008	0.008	0.009			Kaistia	0.426
Photorhabdus	0.009	0.009	0.009	0.008	0.009	0.009			Acidobacterium	0.427
Xylophilus	0.009	0.009	0.008	0.009	0.008	0.009			Ezakiella	0.427
Lichenihabitans	0.009	0.008	0.009	0.009	0.009	0.008			Paenarthrobacter	0.428
Uruburuella	0.009	0.008	0.008	0.008	0.008	0.008			Schleiferilactobacillus	0.428
Desulfotomaculum	0.009	0.008	0.008	0.008	0.009	0.008			Waddlia	0.428
Candidatus_Cardinium	0.009	0.007	0.007	0.008	0.008	0.008			Paraprevotella	0.429
Nisaea	0.009	0.008	0.008	0.009	0.008	0.008			Heliomicrobium	0.431
Yinghuangia	0.009	0.008	0.009	0.009	0.009	0.008			Aggregatibacter	0.432
Entomospira	0.009	0.008	0.008	0.008	0.008	0.008			Candidatus_Velamenicoccus	0.432
Anatilimnocola	0.009	0.007	0.008	0.009	0.008	0.008			Paralysiella	0.432
Dokdonella	0.009	0.009	0.008	0.009	0.009	0.008			Thiomonas	0.432
Curvibacter	0.009	0.008	0.007	0.008	0.008	0.008			Youhaiella	0.432
Syntrophus	0.009	0.008	0.008	0.008	0.008	0.008			Pseudobacter	0.433
Methylocella	0.008	0.007	0.008	0.009	0.008	0.008			Tumebacillus	0.433
Pseudovibrio	0.008	0.009	0.008	0.008	0.008	0.008			Pusillimonas	0.435
Granulibacter	0.008	0.008	0.008	0.008	0.008	0.008			Methyloversatilis	0.436
Chenggangzhangella	0.008	0.008	0.008	0.008	0.009	0.008			Rhodanobacter	0.436
Brucepastera	0.008	0.008	0.009	0.008	0.008	0.008			Halobacterium	0.437
Cnuibacter	0.008	0.01	0.01	0.01	0.009	0.009			Pikeienuella	0.437
Subtercola	0.008	0.009	0.008	0.009	0.008	0.008			Pseudorhizobium	0.437
Thermobispora	0.008	0.008	0.008	0.008	0.008	0.008			Alkalimarinus	0.438
Kaistia	0.008	0.008	0.008	0.008	0.009	0.008			Sphingosinithalassobacter	0.438
Teredinibacter	0.008	0.007	0.008	0.009	0.008	0.008			Brevibacterium	0.439
Gracilinema	0.008	0.008	0.008	0.008	0.008	0.008			Rhodoferax	0.439
Paracrocinitomix	0.008	0.008	0.008	0.008	0.008	0.008			Aquihabitans	0.44
Desulfolithobacter	0.008	0.009	0.009	0.008	0.008	0.008			Chitinolyticbacter	0.441
Desulfofarcimen	0.008	0.008	0.009	0.008	0.008	0.008			Methylacidiphilum	0.441
Salinivibrio	0.008	0.008	0.008	0.008	0.008	0.007			Suicoccus	0.441
Psychroflexus	0.008	0.008	0.008	0.007	0.008	0.008			Occallatibacter	0.442
Croceibacter	0.008	0.007	0.007	0.008	0.008	0.008			Peptoniphilus	0.442
Hoeflea	0.008	0.008	0.008	0.008	0.008	0.008			Tepidibacter	0.442
Actinacidiphila	0.008	0.008	0.008	0.009	0.008	0.008			Acaryochloris	0.443
Anaerobacillus	0.008	0.007	0.008	0.007	0.008	0.008			Geovibrio	0.444
Laribacter	0.008	0.008	0.007	0.008	0.008	0.008			Siccibacter	0.444
Verminephrobacter	0.008	0.008	0.007	0.007	0.007	0.007			Simiduia	0.447
Elioraea	0.008	0.008	0.008	0.008	0.008	0.008			Desulfosediminicola	0.448
Rouxiella	0.008	0.008	0.008	0.008	0.008	0.008			Alloactinosynnema	0.449
Tahibacter	0.008	0.008	0.008	0.008	0.007	0.008			Methylovirgula	0.45
Arcticibacterium	0.008	0.007	0.007	0.007	0.007	0.008			Kaustia	0.451
Youhaiella	0.008	0.008	0.008	0.008	0.008	0.008			Piscinibacter	0.451
Oryzomicrobium	0.008	0.008	0.008	0.008	0.008	0.008			Aerosticca	0.452
Sulfurimicrobium	0.008	0.007	0.008	0.008	0.008	0.008			Ramlibacter	0.453
Bombilactobacillus	0.008	0.008	0.008	0.007	0.008	0.008			Halothermothrix	0.454
Aeoliella	0.008	0.007	0.007	0.007	0.008	0.008			Chondromyces	0.455
Cyanobacterium	0.008	0.008	0.007	0.007	0.007	0.008			Companilactobacillus	0.456
Sedimenticola	0.008	0.007	0.008	0.008	0.008	0.008			Imtechella	0.456
Niveibacterium	0.008	0.007	0.008	0.008	0.008	0.007			Lawsonella	0.456
Rhodopirellula	0.008	0.008	0.008	0.007	0.007	0.007			Pseudactinotalea	0.456
Nitratifractor	0.008	0.009	0.008	0.008	0.008	0.008			Zobellia	0.456
Thermodesulfomicrobium	0.008	0.007	0.008	0.008	0.008	0.008			Candidatus_Hepatoplasma	0.458
Acidobacterium	0.008	0.008	0.008	0.008	0.008	0.007			Janibacter	0.458
Methanolacinia	0.008	0.005	0.005	0.005	0.005	0.006			Granulibacter	0.46
Schnuerera	0.008	0.008	0.008	0.007	0.008	0.008			Pukyongia	0.46
Simiduia	0.008	0.008	0.008	0.008	0.008	0.008			Runella	0.462
Breoghania	0.008	0.008	0.008	0.007	0.007	0.008			Parafannyhessea	0.463
Sulfuritortus	0.008	0.008	0.008	0.008	0.008	0.008			Zhouia	0.463
Intrasporangium	0.008	0.008	0.008	0.008	0.008	0.008			Fluviispira	0.464
Lacibacter	0.008	0.007	0.008	0.008	0.008	0.008			Haematospirillum	0.464
Minwuia	0.008	0.008	0.008	0.008	0.007	0.008			Haliangium	0.464
Methylomicrobium	0.008	0.008	0.008	0.008	0.008	0.008			Halovivax	0.464
Moritella	0.008	0.008	0.008	0.007	0.008	0.008			Thiobacillus	0.464
Cytophaga	0.008	0.007	0.008	0.007	0.008	0.008			Salinispora	0.465
Paucibacter	0.008	0.008	0.008	0.008	0.008	0.007			Thermodesulfovibrio	0.465
Zhaonella	0.008	0.007	0.008	0.008	0.007	0.007			Amycolatopsis	0.466
Bradymonas	0.008	0.008	0.007	0.007	0.007	0.007			Chenggangzhangella	0.466
Fervidobacterium	0.008	0.008	0.008	0.007	0.008	0.008			Roseibium	0.466
Lichenicola	0.008	0.008	0.008	0.008	0.008	0.008			Mesoflavibacter	0.468
Caldithrix	0.008	0.006	0.008	0.007	0.008	0.008			Nesterenkonia	0.468
Neotabrizicola	0.008	0.008	0.008	0.008	0.008	0.007			Ancylobacter	0.469
Marinilongibacter	0.008	0.007	0.007	0.007	0.008	0.008			Thermophilibacter	0.469
Nesterenkonia	0.008	0.008	0.008	0.008	0.008	0.008			Leptogranulimonas	0.47
Kineobactrum	0.008	0.007	0.007	0.008	0.007	0.008			Pullulanibacillus	0.47
Flagellatimonas	0.008	0.008	0.008	0.008	0.008	0.008			Secundilactobacillus	0.47
Methylobacter	0.008	0.007	0.007	0.008	0.007	0.007			Bremerella	0.471
Salinimicrobium	0.008	0.008	0.007	0.007	0.007	0.008			Nanchangia	0.471
Simplicispira	0.008	0.008	0.006	0.007	0.006	0.007			Phycisphaera	0.471
Pelagovum	0.008	0.008	0.007	0.008	0.008	0.008			Rubrobacter	0.471
Dolosigranulum	0.008	0.007	0.006	0.006	0.006	0.007			Aquisalinus	0.472
Crateriforma	0.008	0.007	0.007	0.008	0.008	0.008			Bordetella	0.472
Pontibacillus	0.008	0.007	0.007	0.006	0.006	0.007			Shimwellia	0.472
Sphingomicrobium	0.008	0.008	0.008	0.008	0.008	0.008			Halarchaeum	0.473
Marinithermus	0.008	0.008	0.008	0.008	0.008	0.008			Salinarchaeum	0.473
Methanoplanus	0.008	0.005	0.006	0.005	0.005	0.006			Herbiconiux	0.474
Acidianus	0.008	0.009	0.008	0.006	0.008	0.008			Caldalkalibacillus	0.475
Spiractinospora	0.008	0.008	0.007	0.007	0.007	0.007			Flagellatimonas	0.476
Paraglaciecola	0.008	0.007	0.007	0.007	0.007	0.007			Microlunatus	0.478
Pseudorhizobium	0.008	0.008	0.007	0.007	0.007	0.007			Thermoanaerobacter	0.478
Nitrosococcus	0.008	0.008	0.008	0.008	0.008	0.007			Thalassobacter	0.479
Salinispira	0.008	0.007	0.008	0.007	0.008	0.008			Tissierella	0.479
Acidiferrobacter	0.008	0.007	0.008	0.008	0.007	0.007			Coprococcus	0.48
Sulfurihydrogenibium	0.008	0.008	0.008	0.007	0.008	0.008			Halanaerobium	0.48
Tateyamaria	0.008	0.007	0.008	0.007	0.008	0.008			Ornithinimicrobium	0.481
Candidatus_Methylopumilus	0.008	0.007	0.007	0.007	0.007	0.007			Sarcina	0.481
Jiella	0.008	0.007	0.008	0.008	0.008	0.008			Euzebyella	0.482
Kangiella	0.008	0.007	0.007	0.007	0.007	0.007			Pleurocapsa	0.482
Nitrosophilus	0.008	0.007	0.007	0.007	0.007	0.007			Spiroplasma	0.482
Raineyella	0.008	0.008	0.007	0.008	0.008	0.007			Haloarcula	0.483
Rhodomicrobium	0.008	0.007	0.007	0.007	0.007	0.007			Mesobacillus	0.484
Cetobacterium	0.008	0.008	0.008	0.006	0.007	0.008			Rasiella	0.484
Tepidimonas	0.008	0.007	0.007	0.008	0.007	0.007			Rhodocytophaga	0.485
Thalassolituus	0.008	0.008	0.007	0.007	0.007	0.007			Christiangramia	0.486
Rivularia	0.008	0.009	0.008	0.008	0.009	0.009			Nitrospina	0.486
Parasphingopyxis	0.008	0.007	0.007	0.007	0.007	0.007			Sulfuricaulis	0.487
Undibacterium	0.008	0.008	0.007	0.007	0.007	0.007			Vagococcus	0.488
Belliella	0.008	0.007	0.007	0.007	0.007	0.008			Piscirickettsia	0.489
Salinimonas	0.008	0.007	0.007	0.007	0.007	0.007			Mycetocola	0.491
Ketogulonicigenium	0.008	0.008	0.008	0.007	0.007	0.007			Neoasaia	0.492
Acaryochloris	0.007	0.008	0.007	0.007	0.007	0.007			Pseudescherichia	0.492
Novibacillus	0.007	0.008	0.008	0.008	0.008	0.008			Terriglobus	0.492
Syntrophomonas	0.007	0.007	0.007	0.008	0.007	0.007			Amphibacillus	0.493
Owenweeksia	0.007	0.007	0.007	0.006	0.007	0.007			Olleya	0.493
Nitrobacter	0.007	0.007	0.007	0.008	0.008	0.007			Novisyntrophococcus	0.494
Polycladomyces	0.007	0.007	0.007	0.007	0.007	0.007			Bisgaardia	0.495
Kaustia	0.007	0.007	0.007	0.007	0.007	0.007			Microterricola	0.495
Kineococcus	0.007	0.008	0.007	0.008	0.008	0.008			Moorella	0.495
Musicola	0.007	0.006	0.007	0.007	0.007	0.007			Olsenella	0.495
Pseudothermotoga	0.007	0.006	0.007	0.007	0.007	0.007			Syntrophothermus	0.495
Rubinisphaera	0.007	0.007	0.007	0.007	0.007	0.007			Parashewanella	0.496
Aggregatimonas	0.007	0.007	0.006	0.006	0.007	0.007			Parolsenella	0.496
Desulfohalobium	0.007	0.007	0.007	0.007	0.007	0.007			Xanthobacter	0.496
Chloroflexus	0.007	0.007	0.007	0.007	0.007	0.007			Acidaminococcus	0.497
Actinokineospora	0.007	0.008	0.007	0.008	0.008	0.008			Aurantimicrobium	0.497
Parvibaculum	0.007	0.007	0.006	0.007	0.007	0.007			Listeria	0.497
Geovibrio	0.007	0.007	0.007	0.007	0.007	0.007			Pontivivens	0.497
Candidatus_Endoriftia	0.007	0.007	0.007	0.007	0.007	0.007			Prochlorococcus	0.497
Natronosporangium	0.007	0.007	0.007	0.008	0.008	0.007			Thermobacillus	0.497
Egibacter	0.007	0.007	0.007	0.008	0.007	0.007			Actinomarinicola	0.498
Bernardetia	0.007	0.008	0.007	0.007	0.007	0.008			Sphingorhabdus	0.498
Zhouia	0.007	0.008	0.008	0.008	0.008	0.007			Diaminobutyricimonas	0.5
Chthonomonas	0.007	0.007	0.007	0.007	0.007	0.007			Salisediminibacterium	0.5
Nanchangia	0.007	0.007	0.007	0.007	0.007	0.006			Parasedimentitalea	0.501
Caenibius	0.007	0.007	0.007	0.007	0.007	0.007			Fuscovulum	0.503
Filimonas	0.007	0.007	0.007	0.007	0.006	0.007			Gluconacetobacter	0.503
Candidatus_Absconditicoccus	0.007	0.007	0.007	0.007	0.007	0.007			Candidatus_Hodgkinia	0.504
Nissabacter	0.007	0.007	0.006	0.007	0.007	0.007			Evansella	0.504
Guyparkeria	0.007	0.007	0.007	0.007	0.007	0.007			Marinobacterium	0.504
Magnetospira	0.007	0.007	0.007	0.007	0.007	0.007			Wenzhouxiangella	0.504
Symmachiella	0.007	0.006	0.006	0.007	0.006	0.007			Zobellella	0.504
Marinicauda	0.007	0.007	0.006	0.007	0.006	0.007			Cytobacillus	0.505
Halosimplex	0.007	0.007	0.007	0.008	0.007	0.007			Oscillatoria	0.505
Kordia	0.007	0.008	0.007	0.007	0.007	0.008			Duffyella	0.507
Seonamhaeicola	0.007	0.007	0.007	0.006	0.006	0.007			Cardiobacterium	0.508
Acidimicrobium	0.007	0.007	0.007	0.007	0.007	0.007			Halomicroarcula	0.508
Haloplanus	0.007	0.008	0.007	0.007	0.007	0.007			Caproicibacterium	0.51
Caldichromatium	0.007	0.008	0.007	0.007	0.007	0.007			Conexibacter	0.51
Chondrocystis	0.007	0.007	0.007	0.006	0.007	0.007			Diaphorobacter	0.51
Leptothrix	0.007	0.007	0.007	0.006	0.007	0.006			Laribacter	0.51
Aestuariispira	0.007	0.007	0.007	0.008	0.007	0.007			Solicola	0.51
Pikeienuella	0.007	0.006	0.006	0.007	0.007	0.007			Thermogutta	0.514
Halobacteriovorax	0.007	0.007	0.007	0.006	0.006	0.007			Allobranchiibius	0.515
Streptobacillus	0.007	0.007	0.007	0.006	0.007	0.007			Occultella	0.515
Miniimonas	0.007	0.007	0.007	0.007	0.007	0.007			Candidatus_Pelagibacter	0.516
Candidatus_Mycosynbacter	0.007	0.006	0.007	0.006	0.006	0.006			Hoeflea	0.516
Pararhodospirillum	0.007	0.008	0.007	0.008	0.008	0.008			Thermoclostridium	0.516
Telmatocola	0.007	0.006	0.007	0.007	0.007	0.007			Labilithrix	0.518
Effusibacillus	0.007	0.007	0.007	0.006	0.007	0.007			Phyllobacterium	0.518
Paenisporosarcina	0.007	0.006	0.006	0.006	0.006	0.006			Thiospirochaeta	0.518
Fervidibacillus	0.007	0.006	0.006	0.005	0.006	0.006			Arsenicicoccus	0.52
Duganella	0.007	0.008	0.007	0.007	0.007	0.007			Chromobacterium	0.52
Coraliomargarita	0.007	0.006	0.006	0.006	0.006	0.006			Rhodopseudomonas	0.52
Nautilia	0.007	0.007	0.007	0.006	0.007	0.007			Thermocrinis	0.52
Methanothrix	0.007	0.007	0.006	0.007	0.006	0.007			Desulfocurvibacter	0.521
Dolichospermum	0.007	0.007	0.007	0.007	0.008	0.007			Gelria	0.521
Faecalibacter	0.007	0.004	0.004	0.006	0.005	0.005			Paradevosia	0.521
Natronomonas	0.007	0.007	0.007	0.007	0.007	0.007			Desulfitobacterium	0.523
Methyloligella	0.007	0.005	0.006	0.006	0.006	0.006			Desulforapulum	0.524
Mucispirillum	0.007	0.007	0.007	0.006	0.007	0.007			Marinilactibacillus	0.525
Parasphingorhabdus	0.007	0.007	0.007	0.007	0.007	0.007			Spirochaeta	0.525
Caminibacter	0.007	0.007	0.007	0.006	0.007	0.007			Wenyingzhuangia	0.525
Arenibacter	0.007	0.007	0.007	0.006	0.007	0.007			Thermodesulfobacterium	0.527
Caldalkalibacillus	0.007	0.007	0.006	0.006	0.007	0.006			Caloranaerobacter	0.528
Fuerstiella	0.007	0.006	0.006	0.007	0.006	0.006			Symbiopectobacterium	0.528
Hafnia	0.007	0.006	0.007	0.007	0.007	0.007			Candidatus_Carsonella	0.529
Candidatus_Uabimicrobium	0.007	0.006	0.006	0.006	0.006	0.007			Candidatus_Nardonella	0.53
Thiolapillus	0.007	0.007	0.007	0.007	0.007	0.007			Halopseudomonas	0.53
Allomeiothermus	0.007	0.007	0.007	0.007	0.007	0.007			Pseudoxanthomonas	0.531
Xianfuyuplasma	0.007	0.006	0.005	0.005	0.006	0.006			Ureaplasma	0.531
Hartmannibacter	0.007	0.006	0.007	0.007	0.007	0.006			Antarctobacter	0.532
Yangia	0.007	0.006	0.006	0.006	0.006	0.006			Mesotoga	0.532
Oceanicola	0.007	0.007	0.006	0.007	0.007	0.007			Ruminiclostridium	0.532
Sediminicoccus	0.007	0.007	0.007	0.007	0.007	0.007			Pseudoclostridium	0.533
Candidatus_Syntrophocurvum	0.007	0.007	0.006	0.006	0.006	0.006			Defluviicoccus	0.534
Aquisalimonas	0.007	0.007	0.006	0.007	0.007	0.006			Gordonia	0.534
Inhella	0.007	0.007	0.006	0.006	0.006	0.006			Pseudorhodoplanes	0.534
Avibacterium	0.007	0.006	0.007	0.006	0.006	0.006			Lacibacter	0.535
Blastopirellula	0.007	0.006	0.006	0.007	0.006	0.006			Cryobacterium	0.537
Defluviicoccus	0.007	0.006	0.007	0.007	0.006	0.007			Mariniplasma	0.537
Microvirgula	0.007	0.007	0.007	0.007	0.007	0.007			Methylomicrobium	0.538
Anoxybacter	0.007	0.006	0.006	0.006	0.006	0.006			Mameliella	0.54
Asaia	0.007	0.007	0.006	0.006	0.007	0.006			Thiohalobacter	0.54
Wolinella	0.007	0.002	0.003	0.004	0.008	0.003			Francisella	0.541
Pseudazoarcus	0.007	0.006	0.006	0.007	0.007	0.006			Koleobacter	0.541
Auraticoccus	0.007	0.007	0.007	0.007	0.007	0.007			Leadbettera	0.541
Thermosynechococcus	0.007	0.006	0.006	0.007	0.007	0.006			Acetobacterium	0.542
Halobacteroides	0.007	0.007	0.007	0.006	0.006	0.007			Candidatus_Babela	0.543
Terribacillus	0.007	0.006	0.007	0.006	0.006	0.006			Rugosibacter	0.543
Crenobacter	0.007	0.006	0.006	0.007	0.006	0.006			Hylemonella	0.544
Desulforapulum	0.007	0.006	0.006	0.006	0.007	0.006			Commensalibacter	0.545
Sporolactobacillus	0.007	0.007	0.007	0.007	0.007	0.006			Haladaptatus	0.545
Nitratiruptor	0.007	0.007	0.007	0.006	0.007	0.007			Hankyongella	0.545
Aurantimonas	0.007	0.007	0.006	0.007	0.007	0.006			Oceanithermus	0.545
Koinonema	0.007	0.007	0.007	0.006	0.007	0.007			Epilithonimonas	0.546
Mameliella	0.007	0.006	0.007	0.007	0.007	0.006			Heyndrickxia	0.548
Ahniella	0.007	0.006	0.006	0.006	0.006	0.007			Emergencia	0.549
Mycoplasmoides	0.007	0.006	0.005	0.005	0.006	0.006			Jannaschia	0.55
Koleobacter	0.007	0.007	0.007	0.006	0.007	0.007			Koinonema	0.551
Hylemonella	0.007	0.007	0.006	0.007	0.006	0.006			Intrasporangium	0.552
Amphritea	0.007	0.006	0.006	0.006	0.006	0.006			Chlorobaculum	0.553
Haladaptatus	0.007	0.007	0.007	0.006	0.006	0.007			Cereibacter	0.554
Syntrophothermus	0.007	0.006	0.006	0.007	0.006	0.006			Desulfolithobacter	0.555
Auritidibacter	0.007	0.006	0.006	0.006	0.007	0.006			Desulfoscipio	0.555
Gilvibacter	0.007	0.006	0.006	0.006	0.006	0.006			Pseudovibrio	0.555
Xylella	0.007	0.006	0.006	0.006	0.006	0.006			Roseomonas	0.555
Sulfuritalea	0.007	0.008	0.007	0.007	0.007	0.007			Meiothermus	0.556
Oricola	0.007	0.006	0.007	0.007	0.006	0.007			Colwellia	0.558
Acidisarcina	0.007	0.007	0.006	0.007	0.006	0.007			Paraurantiacibacter	0.558
Agarivorans	0.007	0.006	0.007	0.006	0.006	0.007			Candidatus_Portiera	0.559
Nitrosopumilus	0.007	0.007	0.007	0.006	0.007	0.008			Sneathia	0.559
Arsenicicoccus	0.006	0.007	0.007	0.007	0.007	0.007			Tenuifilum	0.561
Methanocella	0.006	0.007	0.006	0.007	0.006	0.007			Brachybacterium	0.562
Arenimonas	0.006	0.007	0.006	0.006	0.006	0.006			Cobetia	0.563
Zymomonas	0.006	0.006	0.006	0.005	0.006	0.006			Curvibacter	0.563
Pyruvatibacter	0.006	0.007	0.006	0.006	0.006	0.006			Megamonas	0.563
Humibacter	0.006	0.006	0.006	0.007	0.006	0.006			Protaetiibacter	0.563
Thiobacillus	0.006	0.006	0.006	0.007	0.007	0.006			Carboxydothermus	0.565
Prauserella	0.006	0.006	0.006	0.007	0.007	0.006			Arthrobacter	0.566
Pengzhenrongella	0.006	0.007	0.006	0.007	0.006	0.006			Pseudazoarcus	0.566
Tepiditoga	0.006	0.007	0.006	0.005	0.006	0.006			Syntrophobotulus	0.567
Pontivivens	0.006	0.006	0.006	0.007	0.006	0.006			Dactylosporangium	0.569
Sterolibacterium	0.006	0.006	0.006	0.006	0.006	0.006			Jeotgalibacillus	0.569
Turneriella	0.006	0.006	0.005	0.006	0.006	0.006			Thioclava	0.569
Occultella	0.006	0.006	0.006	0.006	0.006	0.006			Tistrella	0.569
Chitiniphilus	0.006	0.006	0.006	0.006	0.006	0.006			Agrococcus	0.571
Peterkaempfera	0.006	0.007	0.007	0.006	0.007	0.006			Crinalium	0.573
Prescottella	0.006	0.007	0.006	0.006	0.006	0.006			Haloprofundus	0.573
Thermomicrobium	0.006	0.006	0.006	0.006	0.006	0.006			Mesoplasma	0.573
Sebaldella	0.006	0.007	0.006	0.005	0.006	0.007			Oxynema	0.573
Alkalimarinus	0.006	0.006	0.006	0.006	0.006	0.006			Thauera	0.573
Thermoactinomyces	0.006	0.005	0.005	0.005	0.005	0.005			Methylomonas	0.575
Aurantimicrobium	0.006	0.006	0.006	0.007	0.006	0.006			Sabulilitoribacter	0.575
Mesotoga	0.006	0.006	0.006	0.006	0.006	0.006			Acidihalobacter	0.576
Friedmanniella	0.006	0.006	0.006	0.007	0.006	0.006			Haloterrigena	0.577
Tamlana	0.006	0.006	0.006	0.006	0.006	0.006			Oxalobacter	0.577
Alkalicella	0.006	0.007	0.006	0.006	0.007	0.007			Rhodoplanes	0.577
Aquiflexum	0.006	0.007	0.007	0.006	0.007	0.007			Gephyromycinifex	0.578
Ciceribacter	0.006	0.007	0.007	0.007	0.007	0.006			Hirschia	0.579
Thermogutta	0.006	0.006	0.006	0.006	0.006	0.006			Limnobacter	0.58
Halotalea	0.006	0.006	0.006	0.006	0.006	0.006			Azoarcus	0.581
Poseidonibacter	0.006	0.007	0.006	0.005	0.006	0.007			Desulfuromonas	0.581
Ktedonosporobacter	0.006	0.006	0.006	0.006	0.006	0.006			Kineococcus	0.581
Aquicella	0.006	0.005	0.006	0.005	0.006	0.006			Desulfosarcina	0.582
Paradevosia	0.006	0.007	0.006	0.006	0.006	0.006			Desulfohalobium	0.583
Austwickia	0.006	0.006	0.006	0.006	0.006	0.006			Eubacterium	0.583
Mesoflavibacter	0.006	0.006	0.006	0.006	0.006	0.007			Georhizobium	0.584
Oscillatoria	0.006	0.006	0.006	0.006	0.006	0.006			Gillisia	0.584
Roseitalea	0.006	0.006	0.006	0.007	0.006	0.006			Methanosphaera	0.587
Sulfuricella	0.006	0.006	0.006	0.006	0.006	0.006			Bosea	0.588
Pseudothauera	0.006	0.006	0.005	0.005	0.005	0.005			Thermomonas	0.588
Aquisalinus	0.006	0.006	0.006	0.006	0.006	0.006			Flavivirga	0.589
Ferrigenium	0.006	0.006	0.006	0.006	0.006	0.006			Pseudohongiella	0.589
Abyssicoccus	0.006	0.005	0.006	0.005	0.005	0.005			Streptantibioticus	0.589
Acidocella	0.006	0.006	0.006	0.006	0.006	0.006			Austwickia	0.591
Beutenbergia	0.006	0.006	0.006	0.006	0.006	0.006			Gardnerella	0.591
Paraurantiacibacter	0.006	0.006	0.006	0.006	0.006	0.006			Fictibacillus	0.592
Acidibrevibacterium	0.006	0.006	0.006	0.006	0.006	0.006			Actinotalea	0.593
Caldanaerobacter	0.006	0.006	0.007	0.005	0.006	0.006			Ferrovibrio	0.593
Lonsdalea	0.006	0.006	0.006	0.006	0.006	0.006			Leptospirillum	0.593
Alloactinosynnema	0.006	0.007	0.006	0.006	0.006	0.006			Stella	0.593
Coxiella	0.006	0.005	0.005	0.005	0.005	0.005			Pasteurella	0.594
Salinicoccus	0.006	0.006	0.005	0.006	0.006	0.006			Mogibacterium	0.595
Salinisphaera	0.006	0.006	0.006	0.006	0.006	0.006			Monoglobus	0.595
Methylophaga	0.006	0.005	0.006	0.006	0.006	0.006			Aureibaculum	0.596
Adhaeretor	0.006	0.005	0.005	0.006	0.006	0.006			Leminorella	0.597
Advenella	0.006	0.006	0.006	0.006	0.006	0.006			Verminephrobacter	0.597
Radiobacillus	0.006	0.006	0.005	0.005	0.005	0.006			Aurantimonas	0.602
Methylotuvimicrobium	0.006	0.006	0.006	0.006	0.006	0.006			Ideonella	0.603
Ponticoccus	0.006	0.006	0.006	0.006	0.006	0.006			Phormidium	0.603
Leptospirillum	0.006	0.006	0.006	0.006	0.006	0.006			Rummeliibacillus	0.603
Rhodoluna	0.006	0.006	0.006	0.006	0.006	0.006			Sediminibacillus	0.603
Buttiauxella	0.006	0.006	0.006	0.006	0.006	0.006			Acidilutibacter	0.604
Gluconacetobacter	0.006	0.007	0.006	0.007	0.006	0.006			Lactobacillus	0.605
Haematobacter	0.006	0.005	0.005	0.005	0.006	0.006			Polaromonas	0.606
Methanogenium	0.006	0.004	0.004	0.004	0.004	0.004			Salinivibrio	0.606
Candidatus_Methylospira	0.006	0.005	0.005	0.006	0.006	0.006			Serpentinimonas	0.606
Polymorphum	0.006	0.006	0.006	0.006	0.006	0.006			Macrococcus	0.607
Chryseoglobus	0.006	0.005	0.005	0.006	0.006	0.006			Sporosarcina	0.607
Grimontia	0.006	0.006	0.005	0.005	0.006	0.006			Pseudochrobactrum	0.608
Cohaesibacter	0.006	0.006	0.006	0.006	0.006	0.006			Psychromicrobium	0.61
Marinimicrobium	0.006	0.005	0.005	0.006	0.006	0.005			Caproicibacter	0.612
Brevefilum	0.006	0.006	0.006	0.006	0.006	0.006			Acuticoccus	0.613
Laceyella	0.006	0.006	0.005	0.006	0.006	0.006			Gracilibacillus	0.613
Kerstersia	0.006	0.006	0.005	0.006	0.005	0.005			Pyramidobacter	0.614
Psychroserpens	0.006	0.006	0.006	0.005	0.006	0.007			Candidatus_Koribacter	0.619
Dinoroseobacter	0.006	0.005	0.005	0.005	0.005	0.005			Uruburuella	0.62
Sinimarinibacterium	0.006	0.005	0.005	0.005	0.005	0.005			Candidatus_Bipolaricaulis	0.621
Stanieria	0.006	0.006	0.005	0.005	0.005	0.006			Lignipirellula	0.622
Aureibaculum	0.006	0.006	0.006	0.005	0.006	0.006			Anabaenopsis	0.623
Marmoricola	0.006	0.006	0.006	0.006	0.006	0.006			Ferrovum	0.625
Yimella	0.006	0.006	0.006	0.006	0.006	0.005			Haloplanus	0.625
Entomomonas	0.006	0.005	0.005	0.005	0.005	0.006			Mycolicibacillus	0.625
Rubripirellula	0.006	0.005	0.005	0.006	0.005	0.005			Aeromicrobium	0.626
Aerosticca	0.006	0.005	0.006	0.005	0.005	0.005			Cyanobium	0.626
Tabrizicola	0.006	0.005	0.005	0.005	0.005	0.005			Parasynechococcus	0.626
Phoenicibacter	0.006	0.006	0.006	0.006	0.006	0.006			Staphylococcus	0.626
Thiomicrospira	0.006	0.005	0.005	0.005	0.005	0.006			Herbinix	0.627
Maricaulis	0.006	0.006	0.005	0.006	0.005	0.005			Thermobifida	0.627
Lawsonella	0.006	0.006	0.005	0.006	0.006	0.006			Anaerotruncus	0.628
Kordiimonas	0.006	0.006	0.005	0.005	0.006	0.005			Duganella	0.628
Microvenator	0.006	0.005	0.005	0.005	0.006	0.005			Simplicispira	0.628
Frigidibacter	0.006	0.006	0.006	0.006	0.006	0.005			Terricaulis	0.628
Geodermatophilus	0.006	0.006	0.006	0.006	0.006	0.006			Calycomorphotria	0.629
Casimicrobium	0.006	0.006	0.005	0.005	0.005	0.005			Pannonibacter	0.63
Polymorphospora	0.006	0.006	0.006	0.006	0.006	0.006			Saccharibacillus	0.63
Actinotignum	0.006	0.006	0.006	0.006	0.006	0.005			Zunongwangia	0.631
Noviherbaspirillum	0.006	0.006	0.006	0.006	0.006	0.006			Acidiferrobacter	0.633
Paradesulfovibrio_(ex_Waite_et_al__2020)	0.006	0.005	0.005	0.006	0.006	0.006			Grimontia	0.633
Sneathiella	0.006	0.006	0.005	0.005	0.006	0.005			Acetilactobacillus	0.634
Hankyongella	0.006	0.005	0.006	0.005	0.005	0.005			Anseongella	0.634
Oerskovia	0.006	0.005	0.006	0.006	0.006	0.006			Petroclostridium	0.634
Mycolicibacillus	0.006	0.005	0.005	0.006	0.005	0.005			Mumia	0.635
Glycocaulis	0.006	0.005	0.005	0.005	0.005	0.005			Sediminispirochaeta	0.638
Heliorestis	0.006	0.005	0.005	0.005	0.005	0.005			Sulfurihydrogenibium	0.638
Poriferisphaera	0.006	0.006	0.005	0.005	0.005	0.005			Desulfolutivibrio	0.639
Luteipulveratus	0.006	0.005	0.005	0.006	0.005	0.005			Ethanoligenens	0.639
Demequina	0.006	0.006	0.006	0.006	0.006	0.006			Kaistella	0.639
Isoalcanivorax	0.006	0.006	0.005	0.006	0.006	0.005			Ilumatobacter	0.641
Pseudogulbenkiania	0.006	0.005	0.005	0.005	0.005	0.005			Biomaibacter	0.643
Tepidanaerobacter	0.006	0.006	0.006	0.005	0.005	0.005			Cyanobacterium	0.643
Luteimicrobium	0.006	0.005	0.005	0.006	0.005	0.005			Aureimonas	0.644
Streptantibioticus	0.006	0.005	0.006	0.006	0.005	0.006			Actinokineospora	0.645
Haloprofundus	0.006	0.005	0.005	0.005	0.005	0.005			Acidimicrobium	0.646
Candidatus_Atelocyanobacterium	0.006	0.006	0.005	0.005	0.005	0.006			Melaminivora	0.646
Actinobaculum	0.006	0.006	0.005	0.006	0.006	0.006			Nitratiruptor	0.646
Pseudolysobacter	0.006	0.006	0.005	0.006	0.006	0.005			Permianibacter	0.646
Aquiluna	0.006	0.006	0.005	0.006	0.006	0.006			Pseudopedobacter	0.647
Synechocystis	0.006	0.005	0.006	0.006	0.006	0.006			Caminibacter	0.648
Mumia	0.005	0.005	0.006	0.006	0.006	0.005			Exiguobacterium	0.648
Blastomonas	0.005	0.006	0.006	0.005	0.005	0.005			Brucella	0.649
Iocasia	0.005	0.006	0.005	0.005	0.005	0.006			Miniphocaeibacter	0.649
Georhizobium	0.005	0.005	0.005	0.005	0.005	0.005			Ornithobacterium	0.649
Sandaracinobacteroides	0.005	0.005	0.005	0.005	0.005	0.005			Rhodoluna	0.649
Acetohalobium	0.005	0.006	0.006	0.006	0.005	0.006			Ndongobacter	0.651
Methyloversatilis	0.005	0.005	0.005	0.005	0.005	0.005			Oceanihabitans	0.651
Steroidobacter	0.005	0.005	0.005	0.006	0.005	0.005			Candidatus_Paraluminiphilus	0.652
Secundilactobacillus	0.005	0.006	0.005	0.006	0.005	0.005			Rodentibacter	0.652
Calycomorphotria	0.005	0.005	0.005	0.005	0.005	0.005			Basfia	0.654
Neoasaia	0.005	0.005	0.005	0.005	0.005	0.006			Mobiluncus	0.654
Aeribacillus	0.005	0.005	0.005	0.005	0.005	0.005			Pseudosulfitobacter	0.654
Thermodesulfobium	0.005	0.006	0.006	0.005	0.005	0.006			Parvicella	0.656
Floricoccus	0.005	0.005	0.005	0.004	0.005	0.005			Paraflavitalea	0.657
Actinopolyspora	0.005	0.005	0.006	0.006	0.005	0.005			Nitrosococcus	0.658
Williamsoniiplasma	0.005	0.005	0.005	0.004	0.005	0.005			Thermodesulfobium	0.658
Pseudorhodoplanes	0.005	0.005	0.006	0.005	0.005	0.005			Hyphobacterium	0.66
Sideroxydans	0.005	0.005	0.004	0.005	0.005	0.005			Marichromatium	0.66
Protofrankia	0.005	0.006	0.005	0.005	0.005	0.005			Tepiditoga	0.66
Homoserinibacter	0.005	0.006	0.006	0.006	0.006	0.006			Aminobacterium	0.661
Thermoleptolyngbya	0.005	0.006	0.006	0.006	0.006	0.005			Boudabousia	0.662
Silicimonas	0.005	0.005	0.005	0.005	0.005	0.005			Kocuria	0.662
Hydrogenimonas	0.005	0.005	0.005	0.005	0.005	0.005			Gemmatimonas	0.663
Haloferax	0.005	0.006	0.005	0.006	0.005	0.005			Peribacillus	0.663
Mongoliitalea	0.005	0.005	0.005	0.005	0.005	0.005			Mariniblastus	0.664
Geitlerinema	0.005	0.005	0.005	0.005	0.005	0.005			Methanothermus	0.664
Luteithermobacter	0.005	0.005	0.005	0.005	0.005	0.005			Halalkalibacter	0.665
Thiospirochaeta	0.005	0.005	0.005	0.005	0.005	0.005			Pseudolysobacter	0.667
Aliivibrio	0.005	0.006	0.005	0.005	0.005	0.006			Candidatus_Thioglobus	0.668
Euzebyella	0.005	0.005	0.005	0.005	0.006	0.005			Celeribacter	0.669
Nosocomiicoccus	0.005	0.005	0.004	0.004	0.004	0.004			Desulfobacca	0.669
Halothermothrix	0.005	0.004	0.005	0.005	0.005	0.005			Cognatishimia	0.67
Pseudactinotalea	0.005	0.005	0.005	0.005	0.005	0.005			Marinitoga	0.67
Muriicola	0.005	0.005	0.004	0.005	0.005	0.005			Archangium	0.672
Halomarina	0.005	0.006	0.005	0.005	0.005	0.005			Alicycliphilus	0.673
Hydrogenovibrio	0.005	0.005	0.005	0.006	0.005	0.006			Cohnella	0.673
Falsirhodobacter	0.005	0.005	0.005	0.005	0.005	0.005			Pelagovum	0.673
Thermodesulfobacterium	0.005	0.006	0.005	0.004	0.005	0.005			Constantimarinum	0.674
Allofrancisella	0.005	0.005	0.005	0.004	0.005	0.005			Melittangium	0.675
Aliamphritea	0.005	0.005	0.005	0.005	0.005	0.005			Neokomagataea	0.675
Kosmotoga	0.005	0.005	0.005	0.004	0.005	0.005			Paeniglutamicibacter	0.675
Epidermidibacterium	0.005	0.005	0.005	0.006	0.005	0.005			Paraoerskovia	0.675
Pistricoccus	0.005	0.005	0.005	0.005	0.005	0.005			Weizmannia	0.676
Actinotalea	0.005	0.005	0.005	0.005	0.005	0.005			Kytococcus	0.677
Melioribacter	0.005	0.005	0.005	0.005	0.005	0.005			Protofrankia	0.677
Pukyongiella	0.005	0.005	0.005	0.005	0.004	0.005			Breznakiella	0.678
Quatrionicoccus	0.005	0.005	0.005	0.005	0.005	0.005			Providencia	0.679
Oceanispirochaeta	0.005	0.005	0.005	0.005	0.005	0.005			Thermaerobacter	0.68
Kovacikia	0.005	0.004	0.005	0.005	0.005	0.005			Candidatus_Nitrotoga	0.681
Pseudochrobactrum	0.005	0.005	0.005	0.005	0.005	0.005			Cryptobacterium	0.681
Pukyongia	0.005	0.005	0.005	0.005	0.005	0.005			Methanocella	0.681
Mangrovivirga	0.005	0.006	0.005	0.005	0.005	0.005			Myroides	0.681
Hyphobacterium	0.005	0.005	0.005	0.005	0.005	0.005			Pedococcus	0.681
Varunaivibrio	0.005	0.005	0.005	0.005	0.005	0.005			Photobacterium	0.681
Chromohalobacter	0.005	0.005	0.005	0.005	0.005	0.005			Streptomonospora	0.681
Thermoleophilum	0.005	0.005	0.005	0.005	0.005	0.005			Echinicola	0.682
Amphibacillus	0.005	0.005	0.005	0.004	0.004	0.004			Capillimicrobium	0.683
Aquaspirillum	0.005	0.005	0.006	0.006	0.006	0.005			Pseudalkalibacillus	0.683
Deferribacter	0.005	0.005	0.005	0.004	0.005	0.005			Sphingomicrobium	0.683
Leeuwenhoekiella	0.005	0.005	0.005	0.005	0.004	0.005			Jeongeupia	0.684
Candidatus_Kuenenia	0.005	0.004	0.005	0.005	0.005	0.005			Planococcus	0.685
Chitinolyticbacter	0.005	0.005	0.005	0.004	0.005	0.005			Rippkaea	0.685
Glaesserella	0.005	0.005	0.004	0.005	0.005	0.005			Thermoleptolyngbya	0.686
Cognatishimia	0.005	0.005	0.005	0.005	0.005	0.005			Candidatus_Atelocyanobacterium	0.687
Pseudohongiella	0.005	0.005	0.005	0.005	0.005	0.005			Nitrosophilus	0.688
Sneathia	0.005	0.005	0.005	0.004	0.005	0.005			Vaginimicrobium	0.688
Antarctobacter	0.005	0.005	0.005	0.005	0.005	0.005			Acidovorax	0.689
Variibacter	0.005	0.005	0.005	0.005	0.005	0.004			Christensenella	0.69
Candidatus_Xiphinematobacter	0.005	0.004	0.004	0.004	0.004	0.004			Desulfomonile	0.69
Phototrophicus	0.005	0.005	0.004	0.005	0.004	0.005			Jeotgalicoccus	0.691
Ignavibacterium	0.005	0.005	0.005	0.004	0.005	0.005			Rheinheimera	0.691
Brevirhabdus	0.005	0.005	0.005	0.005	0.005	0.005			Sulfolobus	0.692
Salimicrobium	0.005	0.005	0.005	0.005	0.005	0.005			Blastopirellula	0.693
Methylophilus	0.005	0.005	0.005	0.005	0.005	0.005			Brevibacillus	0.693
Tuwongella	0.005	0.004	0.005	0.004	0.005	0.004			Actinobacillus	0.694
Mariniflexile	0.005	0.005	0.005	0.005	0.005	0.005			Granulicella	0.694
Halorhabdus	0.005	0.005	0.005	0.005	0.005	0.005			Gryllotalpicola	0.694
Urechidicola	0.005	0.005	0.005	0.005	0.005	0.005			Roseitalea	0.694
Paraliobacillus	0.005	0.005	0.004	0.004	0.005	0.005			Syntrophomonas	0.694
Solicola	0.005	0.005	0.005	0.004	0.005	0.005			Desulfatibacillum	0.695
Candidatus_Profftia	0.005	0.005	0.005	0.004	0.005	0.005			Tepidanaerobacter	0.695
Pseudopedobacter	0.005	0.004	0.005	0.005	0.005	0.005			Metabacillus	0.696
Brochothrix	0.005	0.004	0.004	0.004	0.004	0.004			Mycoplasmopsis	0.697
Magnetococcus	0.005	0.004	0.005	0.005	0.004	0.004			Luteithermobacter	0.698
Mariniblastus	0.005	0.004	0.005	0.004	0.005	0.005			Methylophilus	0.698
Bythopirellula	0.005	0.004	0.004	0.004	0.004	0.004			Allomeiothermus	0.699
Reinekea	0.005	0.004	0.004	0.004	0.004	0.004			Mariniflexile	0.699
Aureliella	0.005	0.004	0.005	0.004	0.005	0.004			Ignavibacterium	0.7
Plesiomonas	0.005	0.005	0.005	0.005	0.004	0.005			Terrisporobacter	0.7
Abyssalbus	0.005	0.005	0.005	0.004	0.005	0.005			Acidocella	0.701
Haloterrigena	0.005	0.005	0.005	0.005	0.005	0.005			Gymnodinialimonas	0.701
Thermospira	0.005	0.004	0.004	0.004	0.004	0.004			Pauljensenia	0.702
Acidothermus	0.005	0.005	0.005	0.005	0.005	0.005			Oligella	0.703
Gryllotalpicola	0.005	0.005	0.005	0.005	0.005	0.004			Cyclonatronum	0.704
Gymnodinialimonas	0.005	0.004	0.004	0.004	0.004	0.004			Chitinibacter	0.707
Halomicronema	0.005	0.005	0.005	0.005	0.005	0.005			Limosilactobacillus	0.71
Loktanella	0.005	0.005	0.005	0.005	0.005	0.005			Devriesea	0.712
Thermosulfidibacter	0.005	0.004	0.004	0.004	0.004	0.004			Oceanotoga	0.712
Bergeyella	0.005	0.004	0.005	0.004	0.004	0.005			Pelagerythrobacter	0.712
Methanothermobacter	0.005	0.005	0.005	0.005	0.005	0.005			Mycolicibacter	0.713
Pauljensenia	0.005	0.005	0.004	0.005	0.005	0.005			Paenibacillus	0.714
Turicimonas	0.005	0.004	0.004	0.004	0.004	0.004			Vulgatibacter	0.714
Paraoerskovia	0.005	0.005	0.005	0.005	0.004	0.004			Oryzomicrobium	0.716
Natranaerofaba	0.005	0.004	0.005	0.004	0.005	0.005			Weissella	0.716
Marisediminicola	0.005	0.004	0.004	0.005	0.005	0.004			Alysiella	0.717
Tritonibacter	0.005	0.005	0.005	0.004	0.005	0.005			Candidatus_Endolissoclinum	0.719
Candidatus_Viadribacter	0.005	0.005	0.005	0.005	0.005	0.005			Leptotrichia	0.72
Marinilactibacillus	0.005	0.004	0.004	0.004	0.005	0.004			Actinobaculum	0.723
Weeksella	0.005	0.004	0.004	0.004	0.004	0.004			Aliivibrio	0.723
Tardibacter	0.005	0.004	0.004	0.004	0.005	0.004			Halorubrum	0.723
Anaplasma	0.005	0.004	0.004	0.004	0.004	0.004			Parasaccharibacter	0.725
Carboxydothermus	0.005	0.004	0.004	0.004	0.004	0.005			Psychromonas	0.725
Costertonia	0.005	0.005	0.005	0.005	0.005	0.005			Aquiluna	0.727
Gallibacterium	0.005	0.004	0.004	0.004	0.004	0.004			Superficieibacter	0.727
Qingshengfaniella	0.005	0.005	0.005	0.004	0.005	0.004			Yimella	0.727
Desulfomonile	0.005	0.005	0.004	0.005	0.005	0.005			Sodalis	0.728
Congregibacter	0.005	0.005	0.005	0.005	0.004	0.005			Thermanaerosceptrum	0.729
Melissococcus	0.005	0.004	0.005	0.004	0.004	0.005			Desulfosporosinus	0.73
Caldibacillus	0.005	0.004	0.004	0.004	0.004	0.005			Pseudodesulfovibrio	0.73
Pradoshia	0.005	0.004	0.004	0.004	0.004	0.004			Raoultella	0.73
Candidatus_Bipolaricaulis	0.005	0.005	0.005	0.005	0.005	0.004			Thermanaerovibrio	0.73
Calditerrivibrio	0.005	0.005	0.005	0.005	0.005	0.005			Xylophilus	0.73
Salinirubellus	0.005	0.004	0.004	0.004	0.004	0.005			Romboutsia	0.731
Atlantibacter	0.005	0.005	0.004	0.005	0.005	0.005			Arsenophonus	0.732
Thalassococcus	0.005	0.005	0.005	0.005	0.005	0.005			Melioribacter	0.732
Desulfobacca	0.005	0.005	0.004	0.004	0.005	0.004			Atlantibacter	0.733
Candidatus_Arcticimaribacter	0.004	0.004	0.004	0.004	0.004	0.004			Magnetospirillum	0.733
Methylacidiphilum	0.004	0.004	0.004	0.004	0.004	0.005			Bibersteinia	0.734
Salaquimonas	0.004	0.004	0.004	0.004	0.005	0.004			Candidatus_Prometheoarchaeum	0.735
Agreia	0.004	0.004	0.004	0.004	0.004	0.004			Changpingibacter	0.735
Halorientalis	0.004	0.005	0.004	0.005	0.004	0.004			Citricoccus	0.735
Allobranchiibius	0.004	0.005	0.004	0.005	0.004	0.004			Rosistilla	0.735
Glaciihabitans	0.004	0.004	0.004	0.005	0.004	0.004			Salinisphaera	0.737
Aureispira	0.004	0.005	0.004	0.004	0.004	0.005			Thermospira	0.737
Candidatus_Symbiobacter	0.004	0.004	0.004	0.004	0.004	0.004			Afipia	0.738
Pullulanibacillus	0.004	0.004	0.004	0.004	0.004	0.004			Denitrobacterium	0.738
Novosphingopyxis	0.004	0.005	0.004	0.004	0.004	0.004			Pseudoleptotrichia	0.739
Saccharospirillum	0.004	0.005	0.004	0.004	0.004	0.004			Acidianus	0.741
Nodularia	0.004	0.005	0.005	0.004	0.004	0.005			Thiomicrorhabdus	0.741
Parvicella	0.004	0.004	0.004	0.004	0.004	0.004			Kineobactrum	0.742
Furfurilactobacillus	0.004	0.004	0.004	0.004	0.004	0.004			Lacinutrix	0.742
Rummeliibacillus	0.004	0.004	0.004	0.004	0.004	0.004			Leptothermofonsia	0.742
Maribius	0.004	0.004	0.004	0.004	0.004	0.004			Oceanirhabdus	0.742
Sideroxyarcus	0.004	0.004	0.005	0.005	0.004	0.004			Sebaldella	0.742
Denitrovibrio	0.004	0.004	0.004	0.004	0.004	0.004			Lederbergia	0.743
Citromicrobium	0.004	0.005	0.004	0.004	0.005	0.004			Agarilytica	0.745
Thermodesulfovibrio	0.004	0.004	0.004	0.004	0.004	0.004			Leptospira	0.745
Thermosulfurimonas	0.004	0.004	0.004	0.005	0.005	0.004			Phytohabitans	0.746
Candidatus_Carsonella	0.004	0.004	0.004	0.004	0.004	0.005			Ammonifex	0.749
Lederbergia	0.004	0.004	0.004	0.004	0.004	0.004			Delftia	0.749
Wenyingzhuangia	0.004	0.004	0.004	0.004	0.004	0.004			Raineyella	0.749
Panacibacter	0.004	0.004	0.004	0.004	0.004	0.004			Siansivirga	0.75
Peteryoungia	0.004	0.004	0.004	0.005	0.004	0.004			Candidatus_Absconditicoccus	0.751
Jejubacter	0.004	0.004	0.004	0.004	0.004	0.004			Jatrophihabitans	0.754
Piscirickettsia	0.004	0.004	0.004	0.003	0.004	0.004			Limihaloglobus	0.754
Devriesea	0.004	0.004	0.004	0.004	0.004	0.004			Thioflavicoccus	0.754
Methanoregula	0.004	0.003	0.004	0.004	0.003	0.004			Cronobacter	0.755
Gibbsiella	0.004	0.005	0.005	0.005	0.005	0.005			Miniimonas	0.757
Flavivirga	0.004	0.005	0.004	0.004	0.004	0.005			Ehrlichia	0.758
Kozakia	0.004	0.004	0.004	0.004	0.004	0.004			Sulfitobacter	0.758
Pontibrevibacter	0.004	0.005	0.004	0.004	0.004	0.004			Mucispirillum	0.759
Woeseia	0.004	0.004	0.004	0.004	0.004	0.004			Nitrospira	0.759
Paremcibacter	0.004	0.004	0.004	0.004	0.004	0.004			Nordella	0.76
Anthocerotibacter	0.004	0.004	0.004	0.004	0.003	0.004			Silvanigrella	0.76
Neptunomonas	0.004	0.004	0.005	0.004	0.004	0.004			Cetobacterium	0.761
Dongshaea	0.004	0.004	0.004	0.004	0.004	0.004			Salidesulfovibrio	0.761
Changchengzhania	0.004	0.004	0.003	0.004	0.004	0.004			Deferribacter	0.762
Methylovulum	0.004	0.004	0.004	0.004	0.004	0.004			Halomicronema	0.762
Permianibacter	0.004	0.004	0.004	0.004	0.004	0.004			Acetivibrio	0.764
Oecophyllibacter	0.004	0.004	0.004	0.004	0.004	0.004			Chondrocystis	0.764
Terrihabitans	0.004	0.005	0.005	0.004	0.004	0.004			Pyxidicoccus	0.764
Ilyobacter	0.004	0.005	0.004	0.004	0.004	0.005			Faecalibaculum	0.765
Jeotgalibacillus	0.004	0.004	0.005	0.004	0.004	0.004			Sedimenticola	0.765
Natranaerobius	0.004	0.005	0.004	0.004	0.004	0.004			Desulfurivibrio	0.766
Paralcaligenes	0.004	0.004	0.004	0.004	0.004	0.004			Saccharolobus	0.766
Sulfolobus	0.004	0.005	0.004	0.003	0.004	0.004			Candidatus_Baumannia	0.767
Halalkalibacter	0.004	0.004	0.004	0.004	0.004	0.004			Natranaerofaba	0.767
Deefgea	0.004	0.004	0.004	0.004	0.004	0.004			Trichothermofontia	0.767
Methylobacillus	0.004	0.004	0.004	0.004	0.004	0.004			Flexistipes	0.768
Neokomagataea	0.004	0.004	0.004	0.004	0.004	0.004			Undibacterium	0.768
Constantimarinum	0.004	0.004	0.004	0.004	0.004	0.004			Candidatus_Symbiobacter	0.769
Formicincola	0.004	0.004	0.004	0.004	0.004	0.004			Nanobdella	0.769
Viridibacillus	0.004	0.004	0.004	0.004	0.004	0.004			Usitatibacter	0.77
Pseudopuniceibacterium	0.004	0.004	0.004	0.004	0.004	0.004			Demequina	0.773
Croceibacterium	0.004	0.004	0.004	0.004	0.003	0.004			Empedobacter	0.773
Sulfuriflexus	0.004	0.004	0.004	0.004	0.004	0.004			Sulfurimonas	0.773
Tatumella	0.004	0.004	0.004	0.004	0.004	0.004			Actinopolyspora	0.774
Chloroherpeton	0.004	0.004	0.004	0.004	0.004	0.004			Micavibrio	0.775
Haloglomus	0.004	0.004	0.004	0.005	0.004	0.004			Thiocapsa	0.777
Halomicrobium	0.004	0.004	0.004	0.004	0.004	0.004			Aneurinibacillus	0.778
Alkalihalophilus	0.004	0.004	0.003	0.003	0.004	0.004			Candidatus_Kinetoplastibacterium	0.778
Methylocapsa	0.004	0.003	0.004	0.004	0.004	0.004			Hypericibacter	0.778
Tetrasphaera	0.004	0.004	0.004	0.004	0.004	0.004			Spongiibacter	0.778
Amniculibacterium	0.004	0.004	0.004	0.004	0.004	0.004			Qingshengfaniella	0.779
Sediminicola	0.004	0.004	0.004	0.004	0.004	0.004			Rubripirellula	0.779
Halalkalibacterium_(ex_Joshi_et_al__2022)	0.004	0.004	0.003	0.004	0.004	0.004			Coriobacterium	0.78
Micavibrio	0.004	0.004	0.004	0.004	0.004	0.004			Gottschalkia	0.78
Pedococcus	0.004	0.004	0.004	0.004	0.004	0.004			Rhodocaloribacter	0.78
Candidatus_Phaeomarinobacter	0.004	0.004	0.004	0.004	0.004	0.004			Stigmatella	0.781
Granulosicoccus	0.004	0.004	0.004	0.004	0.004	0.004			Cellulophaga	0.782
Salinispora	0.004	0.004	0.004	0.004	0.004	0.004			Flavisolibacter	0.783
Candidatus_Reidiella	0.004	0.004	0.003	0.003	0.003	0.003			Luteimonas	0.783
Psychromonas	0.004	0.004	0.004	0.003	0.004	0.004			Geitlerinema	0.786
Changpingibacter	0.004	0.004	0.004	0.004	0.004	0.004			Streptobacillus	0.786
Pigmentibacter	0.004	0.004	0.004	0.003	0.004	0.004			Allofrancisella	0.787
Terricaulis	0.004	0.004	0.004	0.004	0.004	0.004			Litorivicinus	0.788
Ketobacter	0.004	0.003	0.003	0.003	0.003	0.004			Blattabacterium	0.789
Imtechella	0.004	0.004	0.004	0.004	0.004	0.004			Flavihumibacter	0.79
Maritalea	0.004	0.004	0.004	0.004	0.004	0.004			Tolumonas	0.79
Novacetimonas	0.004	0.004	0.004	0.003	0.004	0.004			Filomicrobium	0.792
Segniliparus	0.004	0.004	0.003	0.004	0.004	0.004			Flammeovirga	0.792
Natronoglycomyces	0.004	0.004	0.004	0.004	0.004	0.004			Lactococcus	0.792
Gallaecimonas	0.004	0.004	0.004	0.003	0.004	0.004			Gloeothece	0.793
Allosphingosinicella	0.004	0.004	0.004	0.004	0.004	0.003			Formosa	0.796
Halapricum	0.004	0.004	0.004	0.004	0.003	0.004			Moellerella	0.796
Sabulilitoribacter	0.004	0.004	0.004	0.004	0.004	0.004			Psychroserpens	0.797
Ferriphaselus	0.004	0.004	0.003	0.004	0.004	0.003			Pulveribacter	0.797
Crinalium	0.004	0.004	0.004	0.003	0.004	0.004			Buchnera	0.799
Hydrocarboniclastica	0.004	0.003	0.004	0.004	0.004	0.004			Nitrosopumilus	0.8
Candidatus_Nitrotoga	0.004	0.004	0.004	0.004	0.004	0.004			Pistricoccus	0.8
Oligella	0.004	0.004	0.003	0.004	0.004	0.004			Paenalkalicoccus	0.802
Taylorella	0.004	0.003	0.003	0.003	0.004	0.004			Campylobacter	0.803
Ichthyobacterium	0.004	0.004	0.004	0.003	0.004	0.004			Orientia	0.803
Thermotomaculum	0.004	0.004	0.003	0.003	0.003	0.003			Roseococcus	0.803
Fannyhessea	0.004	0.004	0.003	0.003	0.003	0.003			Leadbetterella	0.804
Gynuella	0.004	0.004	0.003	0.004	0.003	0.004			Thermus	0.804
Parasaccharibacter	0.004	0.004	0.004	0.004	0.004	0.004			Blastochloris	0.805
Roseicitreum	0.004	0.004	0.004	0.004	0.004	0.004			Citrifermentans	0.805
Terasakiella	0.004	0.003	0.004	0.004	0.004	0.004			Iocasia	0.805
Leptodesmis	0.004	0.004	0.003	0.004	0.004	0.003			Pyrococcus	0.805
Periweissella	0.004	0.003	0.003	0.003	0.003	0.003			Actinacidiphila	0.806
Actibacterium	0.004	0.004	0.004	0.004	0.004	0.004			Flavobacterium	0.807
Allosaccharopolyspora	0.004	0.003	0.003	0.004	0.004	0.003			Atopobium	0.808
Gallionella	0.004	0.003	0.004	0.003	0.003	0.003			Azorhizobium	0.808
Filomicrobium	0.004	0.004	0.004	0.004	0.003	0.004			Marinithermus	0.81
Saliniradius	0.004	0.004	0.003	0.004	0.004	0.003			Halosimplex	0.811
Fluviispira	0.004	0.004	0.004	0.003	0.003	0.004			Aquaspirillum	0.812
Pacificitalea	0.004	0.004	0.004	0.004	0.004	0.004			Scardovia	0.812
Candidatus_Protochlamydia	0.004	0.004	0.004	0.004	0.004	0.004			Flagellimonas	0.814
Salipaludibacillus	0.004	0.004	0.004	0.004	0.004	0.004			Rhodovulum	0.814
Candidatus_Portiera	0.004	0.004	0.004	0.003	0.004	0.004			Tomitella	0.814
Lacimicrobium	0.004	0.003	0.003	0.003	0.003	0.003			Halobaculum	0.815
Methylovorus	0.004	0.004	0.004	0.004	0.004	0.004			Moritella	0.815
Sediminibacillus	0.004	0.004	0.003	0.004	0.003	0.004			Tautonia	0.815
Gilvimarinus	0.004	0.004	0.004	0.003	0.004	0.003			Borreliella	0.818
Roseibacterium	0.004	0.004	0.004	0.004	0.004	0.003			Kluyvera	0.818
Orientia	0.004	0.004	0.004	0.003	0.004	0.004			Paenalcaligenes	0.818
Oceanisphaera	0.004	0.004	0.004	0.004	0.004	0.004			Isoptericola	0.819
Catenovulum	0.004	0.004	0.004	0.003	0.004	0.004			Defluviitoga	0.821
Pseudoleptotrichia	0.004	0.004	0.004	0.003	0.004	0.004			Microbulbifer	0.821
Rhodophyticola	0.004	0.003	0.004	0.003	0.004	0.003			Clostridioides	0.824
Sediminibacterium	0.004	0.003	0.003	0.003	0.003	0.003			Apibacter	0.825
Aegicerativicinus	0.004	0.004	0.003	0.003	0.003	0.004			Renibacterium	0.825
Beijerinckia	0.004	0.004	0.003	0.003	0.003	0.003			Alloalcanivorax	0.826
Natribaculum	0.004	0.003	0.004	0.004	0.004	0.004			Granulosicoccus	0.828
Candidatus_Thioglobus	0.004	0.004	0.003	0.003	0.003	0.003			Winogradskyella	0.828
Candidatus_Hepatoplasma	0.004	0.003	0.003	0.003	0.003	0.003			Simkania	0.83
Paralysiella	0.004	0.003	0.004	0.004	0.003	0.004			Caldilinea	0.831
Skermania	0.004	0.004	0.004	0.004	0.003	0.003			Methanococcus	0.832
Rodentibacter	0.004	0.003	0.003	0.003	0.003	0.004			Acidothermus	0.833
Methanocorpusculum	0.004	0.003	0.003	0.003	0.003	0.003			Aureispira	0.833
Oxynema	0.004	0.003	0.004	0.003	0.004	0.004			Caldicellulosiruptor	0.834
Fluviibacter	0.004	0.003	0.003	0.003	0.003	0.003			Desulfobacter	0.834
Methanococcoides	0.004	0.004	0.004	0.004	0.004	0.004			Fluviibacter	0.834
Profundibacter	0.004	0.003	0.003	0.003	0.004	0.004			Tetrasphaera	0.835
Yoonia	0.004	0.003	0.003	0.003	0.003	0.003			Metamycoplasma	0.836
Aquisediminimonas	0.004	0.003	0.003	0.004	0.003	0.003			Escherichia	0.838
Wielerella	0.004	0.003	0.003	0.003	0.003	0.003			Mycoplasma	0.839
Desulfomarina	0.004	0.004	0.004	0.004	0.003	0.003			Polymorphum	0.84
Anabaenopsis	0.003	0.003	0.004	0.003	0.004	0.004			Wolbachia	0.84
Kalamiella	0.003	0.003	0.003	0.003	0.003	0.004			Bacterioplanoides	0.841
Methanomassiliicoccus	0.003	0.003	0.003	0.003	0.003	0.003			Ferroplasma	0.841
Desulfobacula	0.003	0.004	0.004	0.003	0.004	0.004			Iodobacter	0.841
Abiotrophia	0.003	0.003	0.004	0.003	0.003	0.003			Kordia	0.841
Polystyrenella	0.003	0.003	0.003	0.003	0.003	0.003			Methanothermococcus	0.841
Candidatus_Rhabdochlamydia	0.003	0.003	0.003	0.003	0.004	0.003			Methanosarcina	0.844
Mangrovibacillus	0.003	0.003	0.003	0.003	0.003	0.003			Chryseobacterium	0.845
Microbacter	0.003	0.004	0.004	0.004	0.003	0.004			Mammaliicoccus	0.845
Bibersteinia	0.003	0.003	0.002	0.002	0.003	0.003			Pontibrevibacter	0.845
Mergibacter	0.003	0.003	0.003	0.003	0.003	0.003			Caldisericum	0.846
Halotia	0.003	0.003	0.003	0.003	0.004	0.003			Pseudooceanicola	0.846
Chitinibacter	0.003	0.003	0.003	0.003	0.003	0.003			Acetohalobium	0.847
Dermatophilus	0.003	0.003	0.003	0.003	0.003	0.003			Elizabethkingia	0.847
Silvanigrella	0.003	0.004	0.003	0.003	0.003	0.004			Hydrogenobacter	0.847
Methanospirillum	0.003	0.003	0.003	0.003	0.003	0.003			Sporomusa	0.85
Symbiopectobacterium	0.003	0.003	0.003	0.003	0.004	0.003			Halioglobus	0.852
Candidatus_Nanopelagicus	0.003	0.003	0.003	0.003	0.003	0.003			Kroppenstedtia	0.852
Psychrosphaera	0.003	0.003	0.003	0.003	0.003	0.003			Methanocaldococcus	0.852
Mycoavidus	0.003	0.003	0.003	0.003	0.003	0.003			Tepidiforma	0.853
Crocosphaera	0.003	0.003	0.003	0.003	0.003	0.003			Gemmobacter	0.855
Saliphagus	0.003	0.003	0.003	0.003	0.003	0.004			Pigmentibacter	0.855
Vaginimicrobium	0.003	0.003	0.003	0.003	0.003	0.003			Jejubacter	0.856
Pseudorhodobacter	0.003	0.003	0.003	0.003	0.003	0.003			Komagataeibacter	0.857
Boudabousia	0.003	0.003	0.003	0.003	0.003	0.003			Cystobacter	0.858
Thermosulfuriphilus	0.003	0.003	0.003	0.003	0.003	0.003			Pirellula	0.858
Allobacillus	0.003	0.003	0.003	0.003	0.003	0.003			Desulforamulus	0.859
Conchiformibius	0.003	0.003	0.003	0.003	0.003	0.003			Fusobacterium	0.859
Saccharolobus	0.003	0.003	0.003	0.002	0.003	0.004			Clostridium	0.86
Halosolutus	0.003	0.003	0.003	0.003	0.003	0.003			Halosolutus	0.862
Hydrogenophilus	0.003	0.003	0.003	0.003	0.003	0.003			Nodularia	0.862
Iodobacter	0.003	0.003	0.003	0.003	0.003	0.003			Rickettsia	0.863
Leminorella	0.003	0.003	0.003	0.003	0.003	0.003			Sedimentibacter	0.865
Candidatus_Cytomitobacter	0.003	0.003	0.003	0.003	0.003	0.003			Keratinibaculum	0.866
Candidatus_Nitrosocosmicus	0.003	0.004	0.004	0.003	0.003	0.003			Mesomycoplasma	0.866
Candidatus_Baumannia	0.003	0.003	0.003	0.003	0.003	0.003			Sutterella	0.866
Thermanaeromonas	0.003	0.003	0.003	0.004	0.003	0.003			Dictyoglomus	0.868
Paenalkalicoccus	0.003	0.003	0.003	0.003	0.003	0.003			Ottowia	0.869
Parvularcula	0.003	0.003	0.003	0.003	0.003	0.003			Tenacibaculum	0.869
Candidatus_Bandiella	0.003	0.004	0.003	0.003	0.003	0.003			Salinispira	0.87
Shimwellia	0.003	0.004	0.003	0.004	0.004	0.004			Edwardsiella	0.871
Candidatus_Vallotia	0.003	0.003	0.003	0.003	0.003	0.003			Pararhizobium	0.871
Allorhizobium	0.003	0.003	0.003	0.003	0.003	0.003			Butyrivibrio	0.872
Candidatus_Cloacimonas	0.003	0.003	0.002	0.003	0.003	0.003			Candidatus_Neoehrlichia	0.873
Methanothermus	0.003	0.003	0.003	0.003	0.003	0.003			Halobellus	0.873
Pseudemcibacter	0.003	0.003	0.003	0.003	0.003	0.003			Malaciobacter	0.875
Winkia	0.003	0.003	0.003	0.003	0.003	0.003			Halorientalis	0.876
Zymobacter	0.003	0.003	0.003	0.003	0.003	0.003			Jonquetella	0.878
Methylotenera	0.003	0.003	0.002	0.003	0.003	0.003			Methylogaea	0.879
Oceanihabitans	0.003	0.003	0.003	0.003	0.003	0.003			Proteus	0.881
Pseudoclavibacter	0.003	0.003	0.003	0.003	0.003	0.003			Alkaliphilus	0.882
Dissulfurispira	0.003	0.003	0.003	0.003	0.003	0.003			Lonsdalea	0.882
Paenalcaligenes	0.003	0.003	0.003	0.003	0.003	0.003			Paraclostridium	0.884
Halosegnis	0.003	0.004	0.003	0.004	0.003	0.003			Panacibacter	0.885
Haematospirillum	0.003	0.003	0.003	0.003	0.003	0.003			Aquimarina	0.886
Desulfotalea	0.003	0.003	0.003	0.003	0.003	0.003			Jiella	0.886
Tolumonas	0.003	0.003	0.004	0.003	0.003	0.003			Legionella	0.888
Acetilactobacillus	0.003	0.003	0.003	0.003	0.003	0.003			Plesiomonas	0.89
Hirschia	0.003	0.003	0.003	0.003	0.003	0.003			Sulfurisphaera	0.891
Rippkaea	0.003	0.003	0.003	0.003	0.003	0.003			Viridibacillus	0.891
Candidatus_Babela	0.003	0.003	0.003	0.003	0.003	0.003			Yokenella	0.893
Defluviitoga	0.003	0.003	0.003	0.003	0.003	0.003			Polaribacter	0.895
Leptothermofonsia	0.003	0.003	0.003	0.003	0.003	0.003			Aquisediminimonas	0.896
Galbibacter	0.003	0.003	0.003	0.003	0.003	0.003			Arcobacter	0.896
Suicoccus	0.003	0.003	0.003	0.003	0.003	0.003			Candidatus_Vesicomyosocius	0.896
Flexistipes	0.003	0.003	0.003	0.003	0.003	0.003			Sideroxyarcus	0.896
Hyphococcus	0.003	0.003	0.003	0.003	0.003	0.003			Microvirgula	0.897
Oleiphilus	0.003	0.003	0.003	0.003	0.003	0.003			Oerskovia	0.897
Thermovibrio	0.003	0.003	0.003	0.003	0.003	0.003			Blastomonas	0.9
Acetomicrobium	0.003	0.003	0.003	0.003	0.003	0.003			Frateuria	0.901
Candidatus_Paraluminiphilus	0.003	0.003	0.003	0.003	0.003	0.003			Pseudanabaena	0.901
Lentilitoribacter	0.003	0.003	0.003	0.003	0.003	0.003			Tamlana	0.901
Parashewanella	0.003	0.003	0.003	0.003	0.003	0.003			Candidatus_Nitrosocosmicus	0.903
Candidatus_Endolissoclinum	0.003	0.003	0.003	0.003	0.003	0.003			Lutibacter	0.903
Abyssibius	0.003	0.003	0.003	0.003	0.003	0.003			Desulfarculus	0.904
Marixanthomonas	0.003	0.003	0.003	0.003	0.003	0.003			Dehalobacterium	0.905
Neomicrococcus	0.003	0.003	0.003	0.003	0.003	0.004			Halorhabdus	0.905
Trichothermofontia	0.003	0.003	0.003	0.003	0.003	0.003			Candidatus_Annandia	0.906
Phormidium	0.003	0.003	0.003	0.003	0.003	0.003			Candidatus_Blochmannia	0.907
Alysiella	0.003	0.003	0.003	0.003	0.003	0.003			Candidatus_Promineifilum	0.907
Pelagerythrobacter	0.003	0.003	0.003	0.003	0.003	0.003			Halarcobacter	0.908
Gloeomargarita	0.003	0.003	0.003	0.003	0.003	0.003			Helicobacter	0.908
Thalassobius	0.003	0.003	0.003	0.003	0.003	0.003			Geminocystis	0.909
Lawsonia	0.003	0.002	0.003	0.003	0.002	0.003			Methylovulum	0.909
Thalassoglobus	0.003	0.002	0.003	0.003	0.002	0.002			Sterolibacterium	0.909
Ewingella	0.003	0.003	0.003	0.003	0.003	0.003			Spirosoma	0.91
Gillisia	0.003	0.003	0.003	0.003	0.003	0.003			Thermotoga	0.91
Ignavigranum	0.003	0.003	0.003	0.003	0.003	0.003			Hahella	0.911
Diaminobutyricimonas	0.003	0.003	0.003	0.003	0.003	0.003			Chloracidobacterium	0.912
Hoyosella	0.003	0.003	0.003	0.003	0.003	0.003			Ectothiorhodospira	0.912
Salinigranum	0.003	0.003	0.003	0.003	0.003	0.003			Melissococcus	0.912
Scardovia	0.003	0.003	0.003	0.003	0.003	0.003			Phoenicibacter	0.914
Waddlia	0.003	0.003	0.003	0.003	0.003	0.002			Ferrimonas	0.915
Sulfurisphaera	0.003	0.003	0.003	0.002	0.003	0.003			Cyclobacterium	0.916
Bacteriovorax	0.003	0.003	0.003	0.003	0.003	0.003			Thermacetogenium	0.917
Haloarcula	0.003	0.003	0.003	0.003	0.003	0.003			Caldisphaera	0.919
Athalassotoga	0.003	0.003	0.002	0.003	0.003	0.003			Paeniclostridium	0.919
Neorickettsia	0.003	0.003	0.003	0.002	0.003	0.003			Algibacter	0.92
Litorivicinus	0.003	0.003	0.003	0.003	0.003	0.003			Amniculibacterium	0.92
Salinarchaeum	0.003	0.003	0.003	0.003	0.003	0.003			Brachyspira	0.92
Siansivirga	0.003	0.003	0.003	0.002	0.003	0.003			Acinetobacter	0.921
Psychromicrobium	0.003	0.003	0.003	0.003	0.003	0.003			Thermosipho	0.925
Pyrococcus	0.003	0.003	0.003	0.003	0.003	0.003			Allochromatium	0.927
Candidatus_Amoebophilus	0.003	0.002	0.002	0.002	0.002	0.003			Brevefilum	0.928
Trichormus	0.003	0.003	0.003	0.003	0.003	0.003			Borrelia	0.93
Rasiella	0.003	0.003	0.003	0.003	0.003	0.003			Peterkaempfera	0.931
Agarilytica	0.003	0.002	0.002	0.002	0.003	0.003			Parasphingorhabdus	0.932
Bizionia	0.003	0.003	0.003	0.003	0.003	0.003			Candidatus_Profftia	0.933
Desulfocapsa	0.003	0.003	0.002	0.002	0.002	0.002			Thermosulfuriphilus	0.933
Commensalibacter	0.003	0.003	0.003	0.003	0.003	0.003			Couchioplanes	0.935
Ectothiorhodosinus	0.003	0.002	0.003	0.003	0.003	0.003			Microbacter	0.935
Natronococcus	0.003	0.003	0.003	0.003	0.003	0.003			Marixanthomonas	0.936
Simkania	0.003	0.003	0.003	0.003	0.003	0.003			Buttiauxella	0.937
Thalassobacter	0.003	0.003	0.002	0.003	0.003	0.003			Methanothermobacter	0.94
Mycetohabitans	0.003	0.003	0.003	0.003	0.003	0.003			Polycladomyces	0.941
Rugosibacter	0.003	0.003	0.003	0.003	0.003	0.003			Aerococcus	0.942
Yokenella	0.003	0.003	0.003	0.003	0.003	0.003			Ilyobacter	0.942
Candidatus_Phycorickettsia	0.003	0.003	0.002	0.003	0.002	0.003			Erwinia	0.943
Saccharophagus	0.003	0.002	0.003	0.003	0.003	0.003			Aliamphritea	0.945
Methanothermococcus	0.003	0.003	0.003	0.003	0.003	0.003			Pseudobutyrivibrio	0.945
Basfia	0.003	0.003	0.003	0.003	0.003	0.003			Falsirhodobacter	0.948
Bacterioplanoides	0.003	0.003	0.003	0.003	0.003	0.002			Fenollaria	0.948
Candidatus_Profftella	0.003	0.003	0.003	0.002	0.002	0.003			Glaciihabitans	0.949
Pseudocitrobacter	0.003	0.002	0.003	0.003	0.003	0.002			Streptosporangium	0.949
Candidatus_Hoaglandella	0.003	0.003	0.002	0.002	0.002	0.002			Paraphotobacterium	0.95
Cycloclasticus	0.003	0.002	0.002	0.002	0.002	0.002			Costertonia	0.951
Siccibacter	0.003	0.003	0.003	0.003	0.003	0.003			Salimicrobium	0.951
Moellerella	0.003	0.003	0.003	0.002	0.003	0.003			Desulfobacula	0.953
Superficieibacter	0.003	0.003	0.003	0.002	0.003	0.003			Gilliamella	0.953
Pseudescherichia	0.003	0.003	0.003	0.003	0.003	0.003			Gluconobacter	0.953
Pleurocapsa	0.003	0.003	0.003	0.003	0.003	0.003			Kribbella	0.953
Ignatzschineria	0.003	0.002	0.002	0.002	0.002	0.002			Methylocystis	0.953
Duffyella	0.003	0.003	0.002	0.003	0.002	0.002			Thermovibrio	0.954
Ephemeroptericola	0.003	0.002	0.003	0.002	0.003	0.003			Candidatus_Arthromitus	0.955
Halobellus	0.002	0.003	0.003	0.003	0.003	0.003			Urechidicola	0.955
Candidatus_Nardonella	0.002	0.002	0.002	0.002	0.002	0.003			Bernardetia	0.956
Candidatus_Fonsibacter	0.002	0.003	0.003	0.002	0.002	0.003			Psychrosphaera	0.959
Candidatus_Prometheoarchaeum	0.002	0.003	0.003	0.002	0.002	0.003			Gloeobacter	0.96
Aminobacterium	0.002	0.002	0.003	0.003	0.002	0.002			Prevotella	0.961
Caldisericum	0.002	0.003	0.002	0.002	0.003	0.002			Lelliottia	0.963
Paraphotobacterium	0.002	0.003	0.003	0.002	0.003	0.003			Phnomibacter	0.963
Candidatus_Purcelliella	0.002	0.002	0.002	0.002	0.002	0.003			Stieleria	0.963
Candidatus_Paracaedibacter	0.002	0.002	0.002	0.002	0.002	0.002			Desulfomarina	0.965
Dichelobacter	0.002	0.002	0.002	0.002	0.002	0.002			Actibacterium	0.967
Hydrogenobacter	0.002	0.003	0.002	0.003	0.002	0.003			Roseiflexus	0.971
Parasynechococcus	0.002	0.002	0.002	0.003	0.002	0.002			Sulfuritortus	0.971
Dissulfurimicrobium	0.002	0.002	0.002	0.002	0.002	0.002			Synechocystis	0.972
Halococcus	0.002	0.002	0.002	0.002	0.003	0.002			Tateyamaria	0.972
Candidatus_Puniceispirillum	0.002	0.002	0.002	0.002	0.002	0.002			Dermacoccus	0.973
Candidatus_Deianiraea	0.002	0.002	0.002	0.002	0.002	0.002			Paludibaculum	0.973
Spartinivicinus	0.002	0.002	0.002	0.002	0.002	0.002			Halorhodospira	0.974
Allocoleopsis	0.002	0.002	0.002	0.002	0.003	0.002			Peptacetobacter	0.974
Halarchaeum	0.002	0.003	0.002	0.002	0.002	0.002			Abyssalbus	0.975
Halanaeroarchaeum	0.002	0.002	0.002	0.002	0.002	0.002			Chthonomonas	0.975
Richelia	0.002	0.003	0.002	0.002	0.003	0.003			Anaeropeptidivorans	0.977
Aequoribacter	0.002	0.002	0.002	0.002	0.002	0.002			Caldinitratiruptor	0.98
Cylindrospermum	0.002	0.002	0.002	0.002	0.002	0.002			Poseidonibacter	0.98
Renibacterium	0.002	0.003	0.002	0.002	0.002	0.002			Salmonella	0.98
Natronorubrum	0.002	0.002	0.002	0.002	0.002	0.002			Altererythrobacter	0.981
Methanosphaerula	0.002	0.002	0.002	0.002	0.002	0.002			Chelatococcus	0.981
Falsihalocynthiibacter	0.002	0.002	0.002	0.002	0.002	0.002			Trichlorobacter	0.982
Gloeocapsa	0.002	0.003	0.003	0.002	0.002	0.003			Selenomonas	0.986
Aquella	0.002	0.002	0.002	0.002	0.002	0.002			Catenovulum	0.987
Nitrincola	0.002	0.002	0.002	0.002	0.002	0.002			Methanobacterium	0.987
Pseudobdellovibrio	0.002	0.002	0.002	0.002	0.002	0.002			Phascolarctobacterium	0.988
Frischella	0.002	0.002	0.002	0.002	0.002	0.002			Nibribacter	0.989
Candidatus_Vesicomyosocius	0.002	0.002	0.002	0.002	0.002	0.002			Vitreoscilla	0.989
Histophilus	0.002	0.002	0.002	0.002	0.002	0.002			Pectobacterium	0.99
Beggiatoa	0.002	0.002	0.002	0.002	0.002	0.002			Desulfoglaeba	0.991
Pragia	0.002	0.002	0.002	0.002	0.002	0.002			Pelobacter	0.991
Wigglesworthia	0.002	0.002	0.002	0.002	0.002	0.002			Hathewaya	0.992
Salarchaeum	0.002	0.002	0.002	0.002	0.002	0.002			Cohaesibacter	0.998
Marinagarivorans	0.002	0.002	0.002	0.002	0.002	0.002			Ktedonosporobacter	0.998
Thiopseudomonas	0.002	0.002	0.002	0.002	0.002	0.002			Petrotoga	0.998
Others	50.123	52.277	51.703	51.853	51.689	52.715

## Sheet: KA_Archaea_Phylum
KA= Kappaphycus alverzai
Archaea Phylum KA									Kruskal-Wallis					Dunn Test
Phylum	C	A1	A2	A3	A4	A5	p value		Phylum	p				Phylum	Significant between		p
Euryarchaeota	94.127	95.261	95.223	95.553	95.494	94.629	0.165		Candidatus_Korarchaeota	0.0452				Candidatus_Korarchaeota	A2	C	0.00851187
Candidatus_Thermoplasmatota	4.193	3.01	3.141	3.061	2.95	3.555	0.161		Candidatus_Lokiarchaeota	0.417				Candidatus_Korarchaeota	A4	C	0.0116878
Thermoproteota	0.996	1.051	0.955	0.802	0.916	1.062	0.573		Candidatus_Micrarchaeota	0.331				Candidatus_Korarchaeota	A10	A2	0.0484619
Nitrososphaerota	0.532	0.531	0.529	0.456	0.503	0.578	0.593		Candidatus_Thermoplasmatota	0.161
Candidatus_Lokiarchaeota	0.076	0.077	0.076	0.062	0.067	0.091	0.417		Euryarchaeota	0.165
Nanoarchaeota	0.059	0.059	0.062	0.052	0.052	0.067	0.544		Nanoarchaeota	0.544
Candidatus_Micrarchaeota	0.012	0.009	0.011	0.01	0.014	0.014	0.331		Nitrososphaerota	0.593
Candidatus_Korarchaeota	0.006	0.002	0.003	0.004	0.005	0.005	0.0452		Thermoproteota	0.573

## Sheet: KA_Archaea_Genus
KA= Kappaphycus alverzai
Archaea_KA Genus									Kruskal-Wallis					Dunn test
Genus	C	A1	A2	A3	A4	A5	p-value		Genus	p				Genus	Significant between		p
Methanobrevibacter	79.673	81.687	82.136	82.397	82.833	80.492	0.145		Methanohalobium	0.0146				Methanohalobium	A2	A8	0.000915188
Candidatus_Methanomethylophilus	2.766	1.939	2.027	1.999	1.906	2.329	0.16		Acidilobus	0.0365				Halosegnis	A2	A4	0.00178665
Methanosphaera	1.252	1.359	1.359	1.319	1.32	1.321	0.523		Halosegnis	0.055				Methanomassiliicoccus	A6	C	0.00257844
Candidatus_Methanoplasma	1.164	0.814	0.855	0.849	0.802	0.962	0.133		Thermococcus	0.0561				Methanogenium	A8	C	0.00337023
Methanosarcina	0.838	0.83	0.771	0.711	0.756	0.832	0.447		Ignicoccus	0.0605				Methanolobus	A6	C	0.00367979
Thermococcus	0.833	0.746	0.715	0.737	0.699	0.801	0.056		Methanomassiliicoccus	0.0709				Acidilobus	A10	A2	0.00367979
Methanobacterium	0.61	0.62	0.604	0.586	0.618	0.628	0.941		Haloferax	0.0758				Acidilobus	A2	A8	0.00401498
Methanomicrobium	0.531	0.263	0.316	0.28	0.24	0.372	0.275		Methanolobus	0.0852				Ignicoccus	A4	A8	0.00401498
Methanoculleus	0.377	0.321	0.309	0.319	0.289	0.33	0.173		Archaeoglobus	0.0882				Thermococcus	A4	C	0.0047698
Natrinema	0.374	0.364	0.339	0.365	0.331	0.369	0.389		Methanogenium	0.0899				Candidatus_Methanoplasma	A8	C	0.00852885
Halobaculum	0.369	0.363	0.345	0.358	0.348	0.362	0.792		Natronobacterium	0.092				Halosiccatus	A2	A8	0.00852885
Halorussus	0.343	0.357	0.312	0.345	0.322	0.354	0.366		Infirmifilum	0.114				Thermococcus	A8	C	0.00924163
Methanococcus	0.341	0.345	0.34	0.313	0.32	0.378			Haladaptatus	0.116				Candidatus_Methanomethylophilus	A8	C	0.0100071
Halorubrum	0.34	0.323	0.308	0.331	0.309	0.335			Methanocorpusculum	0.119				Haloglomus	A2	A8	0.0100071
Methanofollis	0.327	0.267	0.276	0.256	0.253	0.289			Natronococcus	0.127				Halostagnicola	A6	C	0.0100071
Methanocaldococcus	0.309	0.345	0.319	0.275	0.305	0.355			Candidatus_Methanoplasma	0.133				Ignicoccus	A2	A4	0.0100071
Halomicroarcula	0.293	0.284	0.258	0.263	0.257	0.281			Methanobrevibacter	0.145				Methanohalobium	A2	A4	0.0100071
Halobacterium	0.285	0.29	0.267	0.283	0.263	0.295			Halostagnicola	0.155				Natronobacterium	A10	A8	0.0100071
Halovivax	0.275	0.28	0.261	0.263	0.249	0.267			Candidatus_Methanomethylophilus	0.16				Methanoculleus	A8	C	0.0117094
Methanolacinia	0.255	0.148	0.154	0.161	0.138	0.194			Haloglomus	0.162				Methanothermus	A10	A6	0.0117094
Methanoplanus	0.245	0.161	0.167	0.15	0.141	0.197			Pyrobaculum	0.162				Natribaculum	A2	C	0.0126532
Acidianus	0.245	0.264	0.233	0.187	0.226	0.264			Halosiccatus	0.163				Haladaptatus	A10	A8	0.0136637
Halosimplex	0.226	0.219	0.209	0.227	0.218	0.23			Methanofollis	0.165				Haloferax	A2	A4	0.0136637
Haloplanus	0.224	0.228	0.215	0.212	0.209	0.217			Methanothermus	0.166				Methanoregula	A8	C	0.0136637
Methanothrix	0.219	0.212	0.187	0.194	0.183	0.206			Natribaculum	0.169				Methanocorpusculum	A6	C	0.0147449
Others	7.286	6.97	6.717	6.619	6.464	7.34			Methanothrix	0.172				Methanofollis	A6	C	0.0159008
Natronomonas	0.219	0.218	0.199	0.219	0.207	0.221			Methanoculleus	0.173				Methanomicrobium	A8	C	0.0159008
Haladaptatus	0.208	0.208	0.193	0.191	0.187	0.224			Halobiforma	0.184				Methanobrevibacter	A8	C	0.0171356
Nitrosopumilus	0.206	0.218	0.199	0.18	0.2	0.241			Halalkaliarchaeum	0.185				Methanohalobium	A10	A8	0.0171356
Methanocella	0.206	0.196	0.191	0.196	0.181	0.206			Salinirubellus	0.188				Methanosphaerula	A8	C	0.0171356
Methanogenium	0.187	0.114	0.128	0.121	0.111	0.137			Candidatus_Nitrosopelagicus	0.207				Natrarchaeobaculum	A2	A8	0.0171356
Haloprofundus	0.175	0.153	0.158	0.154	0.152	0.165			Vulcanisaeta	0.223				Acidilobus	A2	A4	0.0184538
Haloferax	0.166	0.17	0.141	0.164	0.148	0.164			Ferroglobus	0.227				Methanoplanus	A8	C	0.0184538
Halomarina	0.162	0.166	0.146	0.155	0.145	0.169			Salarchaeum	0.228				Natronococcus	A6	A8	0.0184538
Halorhabdus	0.154	0.153	0.15	0.145	0.14	0.153			Methanosphaerula	0.231				Halapricum	A8	C	0.0198598
Haloterrigena	0.151	0.14	0.139	0.148	0.135	0.143			Halapricum	0.232				Halogeometricum	A10	C	0.0198598
Methanothermobacter	0.148	0.142	0.146	0.148	0.14	0.145			Halomarina	0.242				Halolamina	A2	A4	0.0198598
Salinirubellus	0.144	0.121	0.124	0.122	0.125	0.145			Methanoregula	0.245				Methanofollis	A8	C	0.0213585
Halorientalis	0.142	0.136	0.129	0.134	0.124	0.138			Saliphagus	0.246				Conexivisphaera	A2	C	0.0213585
Methanoregula	0.136	0.101	0.105	0.106	0.098	0.121			Thermoproteus	0.246				Natronobacterium	A2	A8	0.0213585
Sulfolobus	0.133	0.142	0.122	0.093	0.12	0.136			Methanomethylovorans	0.249				Natronobacterium	A8	C	0.0213585
Haloglomus	0.128	0.132	0.126	0.134	0.113	0.131			Conexivisphaera	0.25				Pyrobaculum	A2	A6	0.0213585
Halomicrobium	0.128	0.125	0.113	0.127	0.117	0.123			Halogeometricum	0.251				Natronobacterium	A4	A8	0.0229548
Halapricum	0.123	0.12	0.116	0.115	0.1	0.115			Halolamina	0.26				Ferroglobus	A10	A8	0.0246537
Natribaculum	0.115	0.097	0.112	0.108	0.104	0.115			Halalkalicoccus	0.262				Haloferax	A4	C	0.0246537
Methanocorpusculum	0.113	0.084	0.097	0.081	0.083	0.091			Natrarchaeobaculum	0.273				Ignicoccus	A10	A4	0.0246537
Methanococcoides	0.112	0.117	0.119	0.115	0.11	0.129			Methanomicrobium	0.275				Salarchaeum	A2	A4	0.0246537
Methanomassiliicoccus	0.111	0.09	0.094	0.081	0.088	0.098			Methanoplanus	0.279				Methanogenium	A10	C	0.0264605
Methanospirillum	0.107	0.094	0.099	0.098	0.089	0.097			Thermoplasma	0.285				Methanolacinia	A8	C	0.0264605
Saliphagus	0.105	0.101	0.09	0.091	0.09	0.111			Salinigranum	0.317				Candidatus_Methanoplasma	A4	C	0.0283805
Saccharolobus	0.104	0.099	0.097	0.074	0.087	0.111			Haloarcula	0.333				Infirmifilum	A10	A6	0.0283805
Halosolutus	0.104	0.085	0.088	0.096	0.093	0.099			Candidatus_Nitrosocaldus	0.353				Methanolobus	A8	C	0.0283805
Candidatus_Nitrosocosmicus	0.103	0.105	0.105	0.077	0.092	0.108			Halomicroarcula	0.354				Salinirubellus	A6	C	0.0283805
Methanothermus	0.101	0.097	0.093	0.082	0.092	0.105			Methanolacinia	0.36				Candidatus_Methanomethylophilus	A6	C	0.0304194
Halosegnis	0.1	0.11	0.083	0.104	0.096	0.101			Halorussus	0.366				Candidatus_Nitrosopelagicus	A10	A2	0.0304194
Salinigranum	0.092	0.08	0.079	0.089	0.081	0.099			Methanosalsum	0.377				Halosegnis	A4	A6	0.0304194
Sulfurisphaera	0.092	0.089	0.092	0.074	0.089	0.099			Salinarchaeum	0.382				Methanobrevibacter	A6	C	0.0304194
Haloarcula	0.092	0.086	0.082	0.085	0.078	0.094			Natronomonas	0.385				Methanohalobium	A2	A6	0.0304194
Salinarchaeum	0.09	0.098	0.09	0.091	0.084	0.089			Natrinema	0.389				Methanomassiliicoccus	A8	C	0.0304194
Pyrococcus	0.089	0.089	0.081	0.082	0.075	0.09			Haloprofundus	0.391				Natribaculum	A10	A2	0.0304194
Natronococcus	0.086	0.096	0.096	0.098	0.082	0.088			Methanospirillum	0.411				Candidatus_Methanoplasma	A6	C	0.0304194
Methanothermococcus	0.085	0.081	0.09	0.08	0.086	0.098			Methanothermococcus	0.431				Thermococcus	A6	C	0.0304194
Halobellus	0.079	0.078	0.076	0.08	0.075	0.08			Sulfolobus	0.435				Haladaptatus	A10	A4	0.0325828
Candidatus_Prometheoarchaeum	0.078	0.079	0.078	0.063	0.068	0.093			Aciduliprofundum	0.442				Methanospirillum	A8	C	0.0325828
Halococcus	0.074	0.059	0.064	0.072	0.076	0.077			Pyrococcus	0.442				Conexivisphaera	A2	A4	0.0325828
Halarchaeum	0.073	0.079	0.071	0.072	0.069	0.071			Candidatus_Prometheoarchaeum	0.444				Pyrobaculum	A6	C	0.0325828
Halanaeroarchaeum	0.072	0.064	0.065	0.073	0.066	0.073			Methanosarcina	0.447				Salinarchaeum	A2	A8	0.0325828
Natronorubrum	0.07	0.067	0.06	0.074	0.071	0.075			Candidatus_Nitrosotenuis	0.453				Thermoplasma	A10	A2	0.0325828
Methanosphaerula	0.07	0.066	0.06	0.059	0.051	0.068			Nitrosarchaeum	0.458				Archaeoglobus	A10	A2	0.0348767
Methanohalophilus	0.065	0.063	0.064	0.065	0.064	0.078			Halococcus	0.466				Haloglomus	A6	A8	0.0348767
Archaeoglobus	0.064	0.056	0.066	0.055	0.056	0.068			Halocatena	0.472				Halorussus	A2	A4	0.0348767
Pyrobaculum	0.063	0.067	0.06	0.052	0.055	0.062			Geoglobus	0.475				Infirmifilum	A10	A4	0.0348767
Salarchaeum	0.061	0.061	0.049	0.062	0.059	0.057			Halorubrum	0.485				Halobiforma	A2	A8	0.0373071
Methanolobus	0.06	0.054	0.054	0.044	0.05	0.059			Haloplanus	0.5				Ignicoccus	A4	C	0.0373071
Nanobdella	0.06	0.06	0.063	0.053	0.053	0.068			Natronorubrum	0.5				Archaeoglobus	A2	C	0.0398802
Nitrososphaera	0.058	0.054	0.054	0.051	0.054	0.055			Halodesulfurarchaeum	0.515				Halalkalicoccus	A2	A4	0.0398802
Halalkaliarchaeum	0.053	0.06	0.05	0.062	0.052	0.059			Methanosphaera	0.523				Natronococcus	A6	C	0.0398802
Halogeometricum	0.053	0.04	0.047	0.044	0.044	0.042			Picrophilus	0.524				Salinigranum	A10	A4	0.0398802
Halocatena	0.052	0.044	0.053	0.052	0.043	0.052			Staphylothermus	0.532				Nitrosarchaeum	A10	A8	0.0398802
Natrarchaeobaculum	0.051	0.057	0.05	0.05	0.044	0.052			Nanobdella	0.544				Acidilobus	A2	C	0.0426024
Natronobiforma	0.05	0.049	0.046	0.047	0.048	0.053			Halorientalis	0.548				Haladaptatus	A10	A6	0.0426024
Methanomethylovorans	0.049	0.045	0.04	0.043	0.04	0.047			Halohasta	0.549				Halapricum	A2	A8	0.0426024
Caldisphaera	0.049	0.046	0.047	0.033	0.04	0.048			Nitrosopumilus	0.549				Haloferax	A10	A4	0.0426024
Halostagnicola	0.048	0.039	0.037	0.035	0.039	0.042			Stygiolobus	0.553				Methanosphaera	A4	C	0.0426024
Halopenitus	0.047	0.04	0.042	0.043	0.041	0.044			Acidianus	0.566				Natronomonas	A2	A4	0.0426024
Halopiger	0.046	0.047	0.044	0.041	0.045	0.042			Methanocella	0.572				Saliphagus	A10	A8	0.0426024
Ferroplasma	0.045	0.041	0.047	0.034	0.044	0.044			Halobacterium	0.575				Candidatus_Nitrosocaldus	A10	A2	0.04548
Halobiforma	0.043	0.048	0.042	0.041	0.037	0.05			Candidatus_Nitrosomarinus	0.577				Candidatus_Prometheoarchaeum	A10	A8	0.04548
Halalkalicoccus	0.042	0.041	0.033	0.039	0.037	0.039			Halovenus	0.58				Methanocorpusculum	A8	C	0.04548
Halolamina	0.041	0.052	0.039	0.04	0.039	0.041			Candidatus_Nitrosocosmicus	0.587				Candidatus_Methanomethylophilus	A4	C	0.04548
Methanotorris	0.04	0.04	0.039	0.037	0.038	0.046			Halarchaeum	0.592				Ferroglobus	A10	C	0.0485197
Halosiccatus	0.038	0.041	0.036	0.04	0.03	0.039			Natrialba	0.597				Halosegnis	A2	A8	0.0485197
Candidatus_Nitrosotenuis	0.037	0.03	0.034	0.031	0.029	0.034			Saccharolobus	0.597				Methanobrevibacter	A4	C	0.0485197
Methanosalsum	0.036	0.03	0.028	0.033	0.029	0.037			Methanohalophilus	0.598				Methanogenium	A6	C	0.0485197
Natrialba	0.036	0.04	0.032	0.037	0.033	0.035			Halanaeroarchaeum	0.633				Methanosphaerula	A2	A8	0.0485197
Candidatus_Nitrosomarinus	0.036	0.04	0.035	0.029	0.038	0.033			Methanococcus	0.646				Methanothermus	A6	C	0.0485197
Methanonatronarchaeum	0.035	0.034	0.034	0.032	0.031	0.035			Fervidicoccus	0.66				Methanothrix	A2	A8	0.0485197
Metallosphaera	0.032	0.032	0.035	0.031	0.034	0.033			Halorhabdus	0.68				Salinirubellus	A4	C	0.0485197
Picrophilus	0.032	0.039	0.032	0.028	0.03	0.04			Cuniculiplasma	0.688				Thermoproteus	A2	C	0.0485197
Aciduliprofundum	0.031	0.028	0.027	0.026	0.026	0.027			Haloterrigena	0.689
Vulcanisaeta	0.031	0.031	0.027	0.024	0.024	0.032			Methanococcoides	0.696
Methanohalobium	0.029	0.036	0.024	0.028	0.024	0.033			Methanocaldococcus	0.697
Candidatus_Nitrosopelagicus	0.028	0.019	0.028	0.021	0.025	0.032			Natranaeroarchaeum	0.706
Halodesulfurarchaeum	0.026	0.031	0.027	0.027	0.026	0.028			Methanonatronarchaeum	0.709
Halococcoides	0.026	0.027	0.025	0.029	0.023	0.027			Aeropyrum	0.723
Thermoproteus	0.025	0.031	0.027	0.031	0.027	0.031			Ferroplasma	0.725
Natronobacterium	0.025	0.027	0.027	0.023	0.018	0.026			Halococcoides	0.727
Methanopyrus	0.025	0.026	0.026	0.026	0.022	0.029			Methanotorris	0.75
Staphylothermus	0.024	0.033	0.022	0.024	0.024	0.027			Halomicrobium	0.755
Stygiolobus	0.024	0.026	0.02	0.018	0.025	0.027			Halopenitus	0.766
Thermoplasma	0.023	0.017	0.021	0.019	0.02	0.024			Halopiger	0.771
Geoglobus	0.022	0.015	0.02	0.019	0.018	0.022			Methanofervidicoccus	0.784
Candidatus_Nitrosocaldus	0.02	0.016	0.021	0.02	0.018	0.022			Methanothermobacter	0.786
Halohasta	0.02	0.016	0.02	0.018	0.019	0.018			Halovivax	0.789
Acidilobus	0.02	0.026	0.019	0.022	0.018	0.018			Halobaculum	0.792
Natranaeroarchaeum	0.02	0.019	0.014	0.017	0.016	0.017			Caldisphaera	0.81
Cuniculiplasma	0.019	0.017	0.021	0.02	0.018	0.022			Halosolutus	0.81
Halovenus	0.019	0.015	0.018	0.019	0.015	0.018			Candidatus_Methanoliparum	0.828
Haloquadratum	0.019	0.02	0.017	0.017	0.017	0.019			Candidatus_Nitrosotalea	0.863
Candidatus_Methanoliparum	0.018	0.019	0.019	0.016	0.017	0.021			Halosimplex	0.867
Nitrosarchaeum	0.018	0.018	0.018	0.016	0.013	0.021			Sulfurisphaera	0.876
Conexivisphaera	0.017	0.022	0.017	0.018	0.018	0.019			Natronobiforma	0.877
Methanofervidicoccus	0.017	0.016	0.014	0.013	0.013	0.016			Nitrososphaera	0.879
Infirmifilum	0.015	0.018	0.012	0.012	0.013	0.017			Halobellus	0.907
Aeropyrum	0.015	0.011	0.014	0.014	0.012	0.016			Haloquadratum	0.918
Candidatus_Nitrosotalea	0.014	0.015	0.019	0.014	0.016	0.016			Methanopyrus	0.923
Fervidicoccus	0.013	0.013	0.015	0.01	0.015	0.014			Methanobacterium	0.941
Ignicoccus	0.013	0.015	0.008	0.013	0.015	0.013			Metallosphaera	0.994
Ferroglobus	0.012	0.014	0.016	0.014	0.012	0.019
Others	7.286	6.97	6.717	6.619	6.464	7.34
Others	7.781	7.985	7.769	7.623	7.388	8.537

## Sheet: SW_Phylum
SW= Sargassum wightii												Dunn Test
Percent Abundance							p-value		Kruskal-Wallis All			Genus	Significant between		p	p.adj.signif
Phylum	C	A1	A2	A3	A4	A5			Phylum	p		Candidatus_Omnitrophota	A6	C	0.00196031	*
Bacteroidota	32.161	32.063	32.34	31.625	32.317	33.263	0.235		Acidobacteriota	0.0167		Chlorobiota	A10	C	0.0012242	*
Bacillota	21.68	21.519	21.895	21.745	20.821	21.589	0.413		Actinomycetota	0.0252		Chlorobiota	A6	C	0.00235495	*
Pseudomonadota	19.79	19.943	19.21	20.943	21.115	19.899	0.094		Aquificota	0.0257		Chrysiogenota	A6	C	0.00178665	*
Actinomycetota	11.196	12.032	12.379	13.006	12.147	12.334	0.111		Armatimonadota	0.0261		Kiritimatiellota	A2	C	0.00308457	*
Fibrobacterota	5.233	4.345	4.378	3.29	4.348	3.879	0.201		Bacillota	0.0354
Euryarchaeota	2.629	2.485	2.498	2.41	2.177	2.117	0.828		Bacteroidota	0.0395
Thermodesulfobacteriota	1.252	1.338	1.362	1.418	1.348	1.364	0.093		Balneolota	0.0428
Cyanobacteriota	0.845	0.846	0.782	0.735	0.71	0.739	0.026		Bdellovibrionota	0.0461
Planctomycetota	0.641	0.702	0.696	0.698	0.682	0.694	0.07		Calditrichota	0.0472
Spirochaetota	0.604	0.619	0.593	0.534	0.538	0.558			Campylobacterota	0.0531
Mycoplasmatota	0.584	0.622	0.529	0.385	0.403	0.407			Candidatus_Absconditabacteria	0.0533
Campylobacterota	0.539	0.435	0.386	0.277	0.531	0.271			Candidatus_Bipolaricaulota	0.0567
Myxococcota	0.433	0.475	0.476	0.494	0.471	0.477			Candidatus_Cloacimonadota	0.0614
Verrucomicrobiota	0.431	0.477	0.468	0.472	0.465	0.461			Candidatus_Lokiarchaeota	0.062
Deinococcota	0.303	0.329	0.331	0.351	0.336	0.337			Candidatus_Omnitrophota	0.0695
Synergistota	0.227	0.238	0.245	0.263	0.246	0.249			Candidatus_Saccharibacteria	0.0759
Acidobacteriota	0.213	0.232	0.229	0.236	0.229	0.232			Candidatus_Thermoplasmatota	0.0901
Fusobacteriota	0.191	0.196	0.165	0.116	0.118	0.115			Chlamydiota	0.0908
Chloroflexota	0.164	0.175	0.173	0.183	0.176	0.177			Chlorobiota	0.093
Candidatus_Thermoplasmatota	0.117	0.113	0.091	0.079	0.096	0.098			Chloroflexota	0.0937
Others	0.768	0.816	0.774	0.739	0.727	0.741			Chrysiogenota	0.096
									Cyanobacteriota	0.102
Chlorobiota	0.114	0.123	0.121	0.125	0.124	0.126			Deferribacterota	0.103
Thermotogota	0.084	0.087	0.078	0.067	0.066	0.067			Deinococcota	0.103
Rhodothermota	0.081	0.088	0.089	0.093	0.091	0.092			Dictyoglomota	0.111
Kiritimatiellota	0.058	0.067	0.063	0.062	0.063	0.063			Elusimicrobiota	0.133
Candidatus_Saccharibacteria	0.045	0.047	0.047	0.046	0.046	0.047			Euryarchaeota	0.137
Bdellovibrionota	0.041	0.043	0.039	0.034	0.033	0.034			Fibrobacterota	0.153
Gemmatimonadota	0.041	0.046	0.046	0.046	0.045	0.046			Fusobacteriota	0.154
Nitrospirota	0.03	0.031	0.031	0.031	0.03	0.031			Gemmatimonadota	0.155
Chlamydiota	0.029	0.031	0.029	0.026	0.027	0.026			Ignavibacteriota	0.158
Thermoproteota	0.028	0.03	0.024	0.016	0.013	0.014			Kiritimatiellota	0.16
Deferribacterota	0.027	0.027	0.025	0.022	0.022	0.023			Lentisphaerota	0.165
Aquificota	0.024	0.025	0.023	0.021	0.021	0.022			Mycoplasmatota	0.201
Elusimicrobiota	0.023	0.024	0.021	0.019	0.021	0.022			Myxococcota	0.221
Armatimonadota	0.019	0.02	0.019	0.019	0.019	0.02			Nanoarchaeota	0.235
Thermomicrobiota	0.018	0.018	0.019	0.019	0.019	0.019			Nitrososphaerota	0.244
Nitrososphaerota	0.015	0.015	0.013	0.009	0.007	0.008			Nitrospinota	0.309
Dictyoglomota	0.012	0.012	0.01	0.006	0.005	0.006			Nitrospirota	0.324
Lentisphaerota	0.01	0.012	0.011	0.01	0.01	0.011			Planctomycetota	0.394
Nitrospinota	0.01	0.01	0.01	0.011	0.01	0.01			Pseudomonadota	0.413
Balneolota	0.009	0.009	0.009	0.009	0.009	0.009			Rhodothermota	0.487
Ignavibacteriota	0.009	0.009	0.008	0.007	0.008	0.008			Spirochaetota	0.51
Chrysiogenota	0.008	0.009	0.009	0.01	0.009	0.009			Synergistota	0.547
Candidatus_Omnitrophota	0.008	0.009	0.009	0.009	0.008	0.009			Thermodesulfobacteriota	0.626
Calditrichota	0.007	0.007	0.007	0.007	0.007	0.007			Thermomicrobiota	0.629
Candidatus_Absconditabacteria	0.006	0.006	0.006	0.004	0.005	0.005			Thermoproteota	0.694
Candidatus_Bipolaricaulota	0.004	0.004	0.004	0.005	0.004	0.005			Thermotogota	0.828
Candidatus_Cloacimonadota	0.003	0.003	0.003	0.003	0.003	0.003			Verrucomicrobiota	0.857
Candidatus_Lokiarchaeota	0.002	0.002	0.002	0.001	0.001	0.001
Nanoarchaeota	0.002	0.002	0.001	0.001	0	0
Others	0.768	0.816	0.774	0.739	0.727	0.741

## Sheet: SW_Genus
Percent Abundance	SW= Sargassum wightii						p-value		Kruskal-Wallis All				Dunn Test
									Genus	p			Genus	Significant between		p	p.adj.signif
Genus	C	A1	A2	A3	A4	A5			Levilactobacillus	0.00433			Alcaligenes	A4	A8	0.00282116	*
Prevotella	20.15	19.393	19.921	19.321	20.089	20.632	0.097		Syntrophothermus	0.00658			Aquiflexum	A2	A6	0.0012242	*
Fibrobacter	6.043	5.042	5.086	3.838	5.065	4.515	0.231		Buttiauxella	0.00777			Buttiauxella	A10	A6	0.000829438	*
Methanobrevibacter	2.511	2.331	2.372	2.313	2.054	1.967	0.699		Salmonella	0.00816			Buttiauxella	A2	A6	0.00162723	*
Bacteroides	2.166	2.242	2.232	2.206	2.212	2.311	0.16		Pectobacterium	0.0118			Candidatus_Bipolaricaulis	A4	A6	0.00178665	*
Alistipes	2.129	2.287	2.348	2.442	2.386	2.456	0.714		Erwinia	0.0123			Desulfobacter	A10	A6	0.00337023	*
Streptomyces	1.7	1.859	1.903	2	1.865	1.911	0.329		Ktedonosporobacter	0.0127			Desulfobacter	A4	A6	0.00257844	*
Pseudomonas	1.481	1.635	1.426	1.597	1.804	1.545	0.073		Candidatus_Bipolaricaulis	0.0146			Erwinia	A10	A6	0.00196031	*
Faecalibacterium	1.415	1.466	1.546	1.683	1.542	1.586	0.46		Constantimarinum	0.0182			Haematobacter	A4	A6	0.00257844	*
Clostridium	1.348	1.355	1.245	1.009	0.985	1.023	0.272		Hafnia	0.0191			Hafnia	A10	A6	0.000915188	*
Hymenobacter	1.149	1.217	1.225	1.272	1.251	1.294			Maribius	0.0199			Herbiconiux	A4	A6	0.000829438	*
Paenibacillus	1.074	1.108	1.13	1.173	1.101	1.14			Cloacibacterium	0.0214			Hyphobacterium	A6	C	0.00162723	*
Acinetobacter	1.007	0.722	0.431	0.58	0.486	0.781			Alkaliphilus	0.0226			Levilactobacillus	A10	A6	0.00214934	*
Butyrivibrio	0.95	0.837	0.91	0.854	0.878	0.965			Gloeothece	0.023			Levilactobacillus	A6	C	0.00235495	*
Ruminococcus	0.861	0.783	0.87	0.879	0.825	0.892			Acetobacterium	0.0233			Marinilongibacter	A8	C	0.00257844	*
Vescimonas	0.819	0.849	0.903	0.992	0.927	0.952			Desulfobacter	0.0244			Marixanthomonas	A10	A6	0.000829438	*
Sodaliphilus	0.6	0.662	0.661	0.707	0.681	0.71			Dolichospermum	0.0244			Parvicella	A4	C	0.00214934	*
Flavonifractor	0.578	0.592	0.625	0.695	0.643	0.663			Marixanthomonas	0.0247			Pectobacterium	A10	A6	0.00257844	*
Corynebacterium	0.563	0.587	0.608	0.638	0.607	0.613			Parvicella	0.0248			Pelagibacterium	A10	A4	0.00308457	*
Stutzerimonas	0.51	0.313	0.185	0.395	0.733	0.346			Aquiflexum	0.0256			Salmonella	A10	A6	0.00134697	*
Flavobacterium	0.508	0.521	0.476	0.425	0.409	0.428			Morganella	0.0284			Salmonella	A6	C	0.00134697	*
Blautia	0.488	0.466	0.495	0.498	0.464	0.493			Herbiconiux	0.0322			Siccibacter	A4	A6	0.00214934	*
Bifidobacterium	0.478	0.513	0.54	0.562	0.523	0.533			Desulfobacula	0.0365			Tardiphaga	A4	A6	0.00308457	*
Comamonas	0.454	0.28	0.265	0.362	0.895	0.238			Petrotoga	0.0387			Thalassomonas	A10	A6	0.00282116	*
Dysosmobacter	0.451	0.468	0.495	0.549	0.506	0.519			Marinilongibacter	0.0388			Ktedonosporobacter	A6	A8	0.000368071	**
Parabacteroides	0.451	0.474	0.467	0.461	0.468	0.483			Nitrosomonas	0.0399			Syntrophothermus	A4	A6	0.000241058	**
Others	50.11	52	51.63	52.55	50.6	51			Fenollaria	0.0407
Porphyromonas	0.418	0.446	0.442	0.452	0.453	0.467			Thalassomonas	0.0407
Microbacterium	0.407	0.428	0.44	0.455	0.427	0.436			Aquaspirillum	0.0416
Enterocloster	0.401	0.409	0.435	0.463	0.422	0.434			Methyloversatilis	0.042
Bradyrhizobium	0.4	0.429	0.43	0.45	0.428	0.437			Laceyella	0.0421
Pseudobutyrivibrio	0.385	0.316	0.339	0.324	0.337	0.389			Photobacterium	0.0434
Bacillus	0.383	0.392	0.367	0.309	0.294	0.311			Lachnospira	0.0441
Phocaeicola	0.382	0.399	0.397	0.39	0.396	0.41			Siccibacter	0.0451
Flintibacter	0.381	0.39	0.414	0.456	0.422	0.433			Vogesella	0.0469
Selenomonas	0.379	0.364	0.372	0.393	0.374	0.388			Adhaeretor	0.0473
Streptococcus	0.369	0.366	0.343	0.29	0.294	0.299			Rasiella	0.0479
Oscillibacter	0.36	0.37	0.393	0.43	0.402	0.412			Acetobacter	0.0482
Treponema	0.333	0.33	0.324	0.289	0.303	0.32			Desulfitobacterium	0.0485
Sphingomonas	0.329	0.358	0.363	0.368	0.355	0.363			Emergencia	0.0499
Muribaculum	0.319	0.34	0.337	0.346	0.347	0.357			Pukyongiella	0.0515
Rhizobium	0.313	0.329	0.331	0.347	0.331	0.334			Duffyella	0.0519
Duncaniella	0.303	0.323	0.32	0.33	0.328	0.338			Kroppenstedtia	0.0537
Chordicoccus	0.296	0.293	0.315	0.343	0.297	0.306			Candidatus_Bandiella	0.0548
Staphylococcus	0.286	0.298	0.262	0.195	0.199	0.205			Lonsdalea	0.0553
Xanthomonas	0.282	0.244	0.202	0.203	0.207	0.203			Desulfonema	0.056
Lachnoclostridium	0.276	0.272	0.29	0.299	0.275	0.289			Haematobacter	0.0578
Vibrio	0.273	0.268	0.271	0.249	0.247	0.24			Hyphobacterium	0.0579
Chryseobacterium	0.273	0.284	0.259	0.226	0.217	0.232			Odoribacter	0.0585
Olsenella	0.268	0.285	0.307	0.335	0.289	0.291			Ferroplasma	0.0611
Tannerella	0.265	0.281	0.28	0.29	0.286	0.297			Ectothiorhodosinus	0.0612
Mycolicibacterium	0.263	0.278	0.285	0.298	0.28	0.284			Gordonibacter	0.0614
Nocardioides	0.262	0.285	0.291	0.304	0.285	0.291			Candidatus_Nitrotoga	0.0622
Subdoligranulum	0.26	0.276	0.287	0.312	0.288	0.294			Antarctobacter	0.0637
Arthrobacter	0.256	0.275	0.284	0.299	0.283	0.288			Silvanigrella	0.0644
Aeromonas	0.255	0.268	0.275	0.281	0.267	0.275			Hoylesella	0.0686
Intestinimonas	0.251	0.258	0.272	0.3	0.278	0.284			Candidatus_Velamenicoccus	0.0692
Halomonas	0.242	0.251	0.252	0.256	0.248	0.254			Blautia	0.0697
Pseudoprevotella	0.241	0.245	0.245	0.242	0.252	0.258			Pseudohongiella	0.0717
Mucilaginibacter	0.235	0.244	0.236	0.235	0.235	0.243			Desulfocapsa	0.0719
Desulfovibrio	0.232	0.248	0.263	0.279	0.254	0.258			Thermococcus	0.0721
Deinococcus	0.232	0.253	0.256	0.27	0.26	0.26			Mediterraneibacter	0.0727
Paraprevotella	0.231	0.242	0.24	0.241	0.245	0.248			Pseudomonas	0.0731
Burkholderia	0.229	0.251	0.249	0.262	0.25	0.246			Zymomonas	0.0737
Mesorhizobium	0.227	0.243	0.248	0.257	0.243	0.25			Pelagibacterium	0.0752
Hoylesella	0.212	0.224	0.221	0.224	0.228	0.237			Zhouia	0.076
Roseburia	0.208	0.192	0.209	0.206	0.196	0.212			Lachnoanaerobaculum	0.0762
Acidovorax	0.206	0.176	0.164	0.217	0.362	0.153			Gynuella	0.0771
Mycobacterium	0.205	0.219	0.225	0.235	0.218	0.225			Petrimonas	0.0771
Barnesiella	0.205	0.217	0.216	0.22	0.22	0.228			Alcaligenes	0.0772
Pusillibacter	0.2	0.207	0.22	0.239	0.225	0.231			Haloplanus	0.0777
Micromonospora	0.199	0.217	0.219	0.233	0.216	0.221			Ciceribacter	0.0787
Pontibacter	0.196	0.209	0.212	0.215	0.215	0.22			Porphyrobacter	0.0791
Maliibacterium	0.195	0.203	0.213	0.233	0.213	0.216			Chordicoccus	0.0796
Chitinophaga	0.195	0.204	0.202	0.208	0.205	0.211			Candidatus_Nitrosocosmicus	0.081
Eubacterium	0.189	0.187	0.188	0.19	0.183	0.19			Acetohalobium	0.0822
Acutalibacter	0.188	0.192	0.202	0.223	0.204	0.21			Reinekea	0.0823
Ruthenibacterium	0.187	0.193	0.201	0.22	0.205	0.209			Tardiphaga	0.0829
Aliarcobacter	0.185	0.051	0.05	0.026	0.32	0.021			Salinimonas	0.0832
Actinomyces	0.185	0.199	0.207	0.216	0.205	0.209			Rahnella	0.0839
Collinsella	0.184	0.196	0.208	0.222	0.201	0.203			Proteiniphilum	0.0841
Stenotrophomonas	0.179	0.153	0.149	0.167	0.179	0.158			Yersinia	0.0844
Synechococcus	0.177	0.185	0.188	0.195	0.189	0.19			Pseudoprevotella	0.0855
Rhodococcus	0.173	0.185	0.188	0.199	0.186	0.189			Arcobacter	0.0859
Lactobacillus	0.17	0.178	0.162	0.134	0.145	0.142			Ferrovibrio	0.0872
Paracoccus	0.17	0.184	0.183	0.194	0.182	0.184			Flexistipes	0.0873
Succinivibrio	0.168	0.117	0.115	0.109	0.116	0.119			Luteithermobacter	0.0876
Hungatella	0.168	0.165	0.175	0.183	0.168	0.175			Anaerostipes	0.0877
Eggerthella	0.168	0.179	0.19	0.202	0.181	0.18			Epilithonimonas	0.0883
Coprococcus	0.166	0.148	0.158	0.157	0.152	0.162			Arcanobacterium	0.0884
Lysobacter	0.166	0.17	0.169	0.178	0.175	0.173			Reichenbachiella	0.0888
Amycolatopsis	0.164	0.179	0.182	0.192	0.178	0.184			Kovacikia	0.089
Spirosoma	0.163	0.171	0.171	0.172	0.17	0.177			Mesobacillus	0.0896
Pseudodesulfovibrio	0.162	0.177	0.18	0.192	0.179	0.181			Pukyongia	0.0911
Methylobacterium	0.159	0.163	0.167	0.172	0.162	0.166			Melaminivora	0.0916
Sphingobacterium	0.154	0.163	0.189	0.151	0.157	0.155			Thermosulfidibacter	0.0923
Cupriavidus	0.153	0.163	0.165	0.175	0.169	0.165			Acidothermus	0.0928
Campylobacter	0.15	0.159	0.135	0.101	0.097	0.1			Niveibacterium	0.0947
Shewanella	0.149	0.157	0.142	0.142	0.135	0.14			Natrinema	0.0953
Enterococcus	0.148	0.15	0.141	0.125	0.128	0.128			Anaerocolumna	0.0966
Variovorax	0.147	0.153	0.15	0.167	0.184	0.151			Prevotella	0.0968
Paraburkholderia	0.145	0.16	0.158	0.164	0.158	0.159			Sulfurospirillum	0.0979
Slackia	0.144	0.154	0.165	0.176	0.157	0.159			Leptogranulimonas	0.0985
Mycoplasma	0.142	0.156	0.127	0.089	0.084	0.089			Paradevosia	0.1
Caproicibacterium	0.141	0.135	0.143	0.152	0.143	0.149			Trichormus	0.1
Klebsiella	0.14	0.157	0.129	0.168	0.132	0.226			Acetomicrobium	0.101
Brevundimonas	0.138	0.149	0.151	0.157	0.149	0.154			Methylophilus	0.102
Nocardia	0.138	0.149	0.153	0.16	0.15	0.153			Dictyoglomus	0.103
Capnocytophaga	0.136	0.14	0.136	0.13	0.129	0.137			Microcystis	0.103
Fusobacterium	0.135	0.14	0.116	0.079	0.084	0.078			Paraclostridium	0.103
Spiroplasma	0.135	0.145	0.123	0.087	0.091	0.092			Stappia	0.103
Marvinbryantia	0.133	0.131	0.141	0.15	0.134	0.14			Halothiobacillus	0.104
Massilia	0.128	0.137	0.14	0.146	0.14	0.141			Yimella	0.104
Parolsenella	0.127	0.134	0.144	0.156	0.14	0.138			Photorhabdus	0.106
Megasphaera	0.126	0.132	0.134	0.143	0.134	0.138			Berryella	0.107
Simiaoa	0.126	0.116	0.124	0.124	0.119	0.131			Moraxella	0.107
Agrobacterium	0.121	0.12	0.122	0.126	0.152	0.123			Desulfosporosinus	0.109
Brevibacillus	0.12	0.125	0.125	0.128	0.121	0.125			Ignavigranum	0.11
Achromobacter	0.12	0.14	0.128	0.14	0.144	0.138			Draconibacterium	0.111
Serratia	0.117	0.123	0.123	0.128	0.122	0.123			Nitrosospira	0.111
Anaerotruncus	0.117	0.12	0.125	0.134	0.125	0.128			Staphylospora	0.112
Enterobacter	0.117	0.121	0.12	0.12	0.128	0.119			Xenorhabdus	0.112
Parafannyhessea	0.116	0.124	0.133	0.144	0.125	0.127			Frigoribacterium	0.113
Mediterraneibacter	0.115	0.106	0.113	0.112	0.106	0.113			Silicimonas	0.114
Azospirillum	0.114	0.123	0.124	0.131	0.123	0.127			Aquibium	0.115
Pedobacter	0.113	0.116	0.11	0.103	0.103	0.109			Chthonomonas	0.115
Phascolarctobacterium	0.111	0.104	0.108	0.116	0.115	0.121			Wansuia	0.115
Akkermansia	0.111	0.118	0.119	0.121	0.118	0.118			Citrobacter	0.116
Nostoc	0.111	0.104	0.088	0.081	0.074	0.08			Sinomicrobium	0.116
Acidaminococcus	0.11	0.11	0.114	0.123	0.117	0.122			Haloferax	0.119
Cellulomonas	0.11	0.121	0.124	0.13	0.121	0.122			Iocasia	0.12
Sphingobium	0.11	0.117	0.12	0.123	0.119	0.122			Pyxidicoccus	0.122
Ethanoligenens	0.108	0.109	0.114	0.125	0.117	0.119			Aquisalinus	0.123
Adlercreutzia	0.106	0.115	0.121	0.129	0.117	0.118			Fuerstiella	0.124
Bordetella	0.106	0.105	0.108	0.12	0.127	0.107			Iodobacter	0.124
Caulobacter	0.106	0.117	0.118	0.123	0.117	0.121			Methanofollis	0.124
Devosia	0.105	0.109	0.111	0.116	0.109	0.112			Salinispira	0.124
Gordonia	0.105	0.115	0.117	0.122	0.115	0.116			Koinonema	0.125
Neisseria	0.104	0.109	0.107	0.108	0.106	0.108			Wenyingzhuangia	0.125
Berryella	0.102	0.109	0.116	0.123	0.11	0.108			Colwellia	0.126
Lacrimispora	0.101	0.097	0.103	0.105	0.098	0.102			Butyricimonas	0.129
Anaerocolumna	0.101	0.096	0.096	0.09	0.086	0.094			Proteus	0.13
Anaerostipes	0.098	0.093	0.097	0.097	0.09	0.097			Arsenophonus	0.131
Anaeromyxobacter	0.095	0.109	0.107	0.111	0.105	0.107			Halarcobacter	0.131
Caproiciproducens	0.095	0.1	0.104	0.113	0.105	0.107			Sediminispirochaeta	0.131
Geobacter	0.094	0.098	0.1	0.105	0.102	0.102			Sphingomicrobium	0.131
Gordonibacter	0.092	0.098	0.105	0.112	0.099	0.1			Chlorobium	0.132
Massilistercora	0.092	0.093	0.098	0.106	0.095	0.099			Nautilia	0.133
Brevibacterium	0.092	0.094	0.097	0.102	0.095	0.098			Olsenella	0.135
Sphaerochaeta	0.091	0.096	0.095	0.097	0.096	0.097			Polystyrenella	0.136
Pantoea	0.089	0.093	0.092	0.093	0.09	0.092			Ruminococcus	0.136
Mycoplasmopsis	0.089	0.096	0.082	0.059	0.061	0.061			Desulfurispirillum	0.137
Dorea	0.089	0.081	0.086	0.086	0.079	0.087			Ketobacter	0.137
Actinoplanes	0.088	0.097	0.098	0.105	0.098	0.099			Basfia	0.138
Marinobacter	0.088	0.091	0.091	0.093	0.091	0.093			Caldisphaera	0.138
Geomonas	0.088	0.093	0.096	0.1	0.096	0.098			Cnuibacter	0.138
Candidatus_Methanomethylophilus	0.087	0.085	0.068	0.06	0.073	0.075			Flagellimonas	0.138
Solibaculum	0.087	0.084	0.088	0.096	0.089	0.093			Pleurocapsa	0.138
Alicyclobacillus	0.087	0.092	0.093	0.098	0.095	0.093			Saccharolobus	0.138
Butyricimonas	0.087	0.09	0.088	0.09	0.092	0.094			Brucella	0.139
Hydrogenophaga	0.086	0.082	0.079	0.094	0.115	0.082			Sediminibacillus	0.139
Petrimonas	0.085	0.092	0.094	0.094	0.097	0.1			Anoxybacillus	0.14
Sinorhizobium	0.084	0.089	0.092	0.094	0.09	0.092			Arenibacter	0.14
Tessaracoccus	0.082	0.088	0.09	0.096	0.091	0.092			Lelliottia	0.14
Roseomonas	0.081	0.089	0.091	0.093	0.09	0.093			Desulforapulum	0.141
Novosphingobium	0.08	0.087	0.088	0.089	0.088	0.088			Terriglobus	0.141
Brachybacterium	0.079	0.088	0.09	0.096	0.09	0.091			Anthocerotibacter	0.142
Lysinibacillus	0.079	0.066	0.056	0.044	0.044	0.046			Natronorubrum	0.142
Thermaerobacter	0.077	0.081	0.086	0.092	0.086	0.087			Cellvibrio	0.143
Polaribacter	0.077	0.082	0.069	0.048	0.042	0.045			Candidatus_Neoehrlichia	0.145
Christensenella	0.077	0.079	0.083	0.089	0.083	0.084			Eggerthella	0.145
Acetivibrio	0.075	0.071	0.074	0.073	0.071	0.071			Asaia	0.146
Pseudoxanthomonas	0.074	0.069	0.069	0.074	0.076	0.07			Providencia	0.146
Aminipila	0.074	0.075	0.077	0.077	0.072	0.075			Candidatus_Karelsulcia	0.147
Priestia	0.073	0.107	0.148	0.101	0.09	0.108			Changpingibacter	0.149
Proteiniphilum	0.072	0.074	0.073	0.073	0.072	0.076			Fluviibacter	0.149
Pyramidobacter	0.072	0.077	0.082	0.087	0.079	0.081			Syntrophobotulus	0.149
Sphingopyxis	0.071	0.076	0.077	0.081	0.077	0.078			Maritalea	0.15
Tenuifilum	0.071	0.073	0.074	0.074	0.076	0.077			Lachnoclostridium	0.151
Citrobacter	0.071	0.073	0.073	0.072	0.07	0.071			Aliarcobacter	0.152
Blattabacterium	0.071	0.076	0.065	0.05	0.049	0.05			Niabella	0.152
Dyadobacter	0.071	0.075	0.075	0.073	0.073	0.075			Cetobacterium	0.153
Muricauda	0.07	0.071	0.07	0.071	0.07	0.072			Dongshaea	0.156
Pseudoalteromonas	0.07	0.07	0.065	0.055	0.055	0.057			Owenweeksia	0.156
Chromobacterium	0.069	0.076	0.076	0.079	0.076	0.078			Parafannyhessea	0.156
Thomasclavelia	0.069	0.07	0.065	0.057	0.058	0.059			Thermogutta	0.156
Microbulbifer	0.069	0.072	0.073	0.076	0.072	0.075			Borreliella	0.157
Desulfuromonas	0.069	0.078	0.077	0.079	0.077	0.077			Comamonas	0.157
Rhodoferax	0.069	0.064	0.063	0.074	0.093	0.065			Dickeya	0.157
Janthinobacterium	0.069	0.072	0.057	0.065	0.064	0.145			Entomospira	0.157
Thermophilibacter	0.068	0.073	0.078	0.085	0.074	0.074			Mycolicibacillus	0.157
Sulfitobacter	0.068	0.072	0.071	0.075	0.072	0.074			Oecophyllibacter	0.157
Bosea	0.067	0.071	0.072	0.074	0.07	0.073			Auritidibacter	0.158
Caproicibacter	0.067	0.069	0.072	0.077	0.071	0.074			Malaciobacter	0.158
Anaerobutyricum	0.066	0.061	0.063	0.062	0.058	0.062			Superficieibacter	0.158
Sorangium	0.066	0.072	0.073	0.074	0.071	0.071			Candidatus_Purcelliella	0.159
Wansuia	0.066	0.066	0.069	0.074	0.066	0.069			Desulfolutivibrio	0.159
Pseudonocardia	0.066	0.071	0.071	0.076	0.07	0.072			Imtechella	0.159
Qiania	0.065	0.063	0.067	0.07	0.066	0.068			Minwuia	0.159
Emergencia	0.065	0.069	0.071	0.075	0.067	0.069			Bacteroides	0.16
Rubrobacter	0.064	0.07	0.073	0.074	0.072	0.072			Halobacteriovorax	0.16
Luteolibacter	0.064	0.07	0.07	0.071	0.07	0.069			Urechidicola	0.16
Schaalia	0.064	0.068	0.069	0.075	0.07	0.071			Acidianus	0.162
Calothrix	0.063	0.059	0.051	0.044	0.041	0.045			Aminipila	0.162
Clostridioides	0.063	0.064	0.06	0.05	0.05	0.049			Changchengzhania	0.162
Curtobacterium	0.061	0.065	0.066	0.07	0.064	0.066			Rivularia	0.162
Lachnoanaerobaculum	0.061	0.058	0.058	0.056	0.054	0.059			Ferrigenium	0.163
Thermus	0.061	0.066	0.066	0.072	0.067	0.069			Pseudoleptotrichia	0.163
Arabiibacter	0.061	0.065	0.068	0.074	0.067	0.067			Rhodomicrobium	0.163
Thermocaproicibacter	0.06	0.062	0.064	0.069	0.065	0.067			Dehalobacterium	0.164
Denitrobacterium	0.06	0.064	0.069	0.072	0.064	0.063			Lancefieldella	0.164
Dialister	0.06	0.062	0.065	0.064	0.062	0.063			Glycocaulis	0.169
Mogibacterium	0.059	0.061	0.063	0.064	0.057	0.059			Ketogulonicigenium	0.169
Buchnera	0.059	0.064	0.053	0.035	0.033	0.035			Sedimenticola	0.169
Xiamenia	0.058	0.063	0.066	0.07	0.062	0.063			Parolsenella	0.17
Rufibacter	0.058	0.062	0.06	0.061	0.061	0.063			Natribaculum	0.173
Desulfosarcina	0.057	0.061	0.063	0.065	0.062	0.063			Sediminibacterium	0.173
Planococcus	0.057	0.06	0.058	0.057	0.056	0.058			Cellulophaga	0.174
Diaphorobacter	0.057	0.048	0.044	0.059	0.095	0.043			Sulfurisphaera	0.174
Raoultibacter	0.057	0.06	0.064	0.068	0.061	0.06			Allofrancisella	0.175
Thauera	0.057	0.06	0.059	0.063	0.063	0.06			Raoultibacter	0.175
Delftia	0.057	0.045	0.042	0.06	0.1	0.042			Limosilactobacillus	0.177
Pandoraea	0.056	0.06	0.061	0.062	0.061	0.061			Parabacteroides	0.177
Arcobacter	0.055	0.06	0.05	0.029	0.031	0.027			Maribellus	0.179
Herbaspirillum	0.055	0.058	0.06	0.063	0.061	0.06			Sporolactobacillus	0.179
Cohnella	0.055	0.058	0.059	0.063	0.057	0.06			Candidatus_Methylopumilus	0.18
Actinomadura	0.055	0.061	0.064	0.066	0.062	0.063			Gracilinema	0.18
Rhodopseudomonas	0.055	0.058	0.059	0.06	0.058	0.059			Nanobdella	0.18
Erythrobacter	0.054	0.058	0.059	0.061	0.059	0.06			Roseburia	0.18
Proteiniclasticum	0.054	0.055	0.057	0.062	0.058	0.059			Denitrobacterium	0.181
Vagococcus	0.054	0.056	0.051	0.039	0.04	0.042			Escherichia	0.182
Leucobacter	0.054	0.057	0.058	0.061	0.058	0.059			Sideroxydans	0.182
Luteimonas	0.052	0.052	0.052	0.055	0.055	0.059			Aquitalea	0.183
Polynucleobacter	0.052	0.054	0.051	0.05	0.05	0.051			Hydrocarboniclastica	0.183
Agromyces	0.052	0.059	0.06	0.062	0.058	0.06			Cobetia	0.184
Chlorobaculum	0.052	0.057	0.056	0.058	0.057	0.059			Thermobifida	0.184
Kocuria	0.052	0.056	0.058	0.061	0.058	0.059			Hoeflea	0.185
Moorella	0.052	0.054	0.056	0.06	0.056	0.059			Sulfurovum	0.186
Candidatus_Sulfidibacterium	0.052	0.053	0.053	0.053	0.055	0.056			Diaphorobacter	0.187
Lactococcus	0.051	0.055	0.048	0.038	0.037	0.04			Yoonia	0.189
Opitutus	0.051	0.057	0.055	0.056	0.055	0.055			Serpentinicella	0.19
Aeromicrobium	0.05	0.053	0.056	0.058	0.054	0.055			Thalassotalea	0.19
Ligilactobacillus	0.05	0.053	0.05	0.043	0.044	0.045			Methylomonas	0.191
Fretibacterium	0.05	0.051	0.052	0.058	0.053	0.053			Alicycliphilus	0.192
Pseudarthrobacter	0.049	0.053	0.054	0.058	0.055	0.056			Bacillus	0.192
Erysipelothrix	0.049	0.052	0.048	0.039	0.044	0.044			Caminibacter	0.192
Ralstonia	0.049	0.053	0.052	0.056	0.055	0.054			Neorhizobium	0.192
Legionella	0.049	0.05	0.045	0.038	0.037	0.039			Schnuerera	0.194
Methylomonas	0.049	0.051	0.051	0.054	0.051	0.052			Atlantibacter	0.195
Lachnospira	0.049	0.043	0.045	0.041	0.041	0.046			Nitratiruptor	0.195
Nonomuraea	0.048	0.054	0.055	0.057	0.053	0.054			Serpentinimonas	0.195
Luteibacter	0.048	0.051	0.052	0.054	0.052	0.053			Kineococcus	0.196
Saccharopolyspora	0.048	0.055	0.057	0.06	0.055	0.056			Labrenzia	0.196
Symbiobacterium	0.048	0.051	0.053	0.057	0.054	0.054			Melioribacter	0.196
Dactylosporangium	0.048	0.054	0.055	0.057	0.054	0.054			Stutzerimonas	0.196
Dickeya	0.048	0.051	0.05	0.051	0.049	0.05			Polaribacter	0.197
Verrucomicrobium	0.048	0.053	0.052	0.053	0.052	0.052			Sulfolobus	0.197
Cloacibacillus	0.047	0.049	0.05	0.054	0.052	0.053			Halalkalibacterium_(ex_Joshi_et_al__2022)	0.198
Pseudoduganella	0.047	0.052	0.052	0.055	0.053	0.054			Halothermothrix	0.198
Leptotrichia	0.047	0.048	0.041	0.029	0.028	0.029			Thermosipho	0.199
Tellurirhabdus	0.047	0.049	0.051	0.051	0.051	0.052			Filomicrobium	0.2
Listeria	0.047	0.049	0.044	0.037	0.038	0.039			Haematospirillum	0.2
Caloramator	0.046	0.046	0.043	0.039	0.04	0.039			Piscirickettsia	0.2
Virgibacillus	0.046	0.047	0.043	0.036	0.036	0.038			Solibacillus	0.2
Allobaculum	0.046	0.046	0.049	0.051	0.047	0.049			Flavobacterium	0.201
Aquabacterium	0.046	0.049	0.037	0.05	0.036	0.043			Metamycoplasma	0.201
Limosilactobacillus	0.046	0.065	0.045	0.043	0.048	0.042			Pauljensenia	0.201
Pectobacterium	0.046	0.049	0.047	0.046	0.044	0.045			Aurantimonas	0.202
Echinicola	0.045	0.047	0.045	0.044	0.045	0.046			Porphyromonas	0.202
Paludibacter	0.045	0.048	0.043	0.044	0.046	0.045			Aliivibrio	0.203
Brachyspira	0.045	0.048	0.039	0.025	0.022	0.023			Mergibacter	0.203
Brucella	0.045	0.046	0.047	0.055	0.046	0.048			Phocaeicola	0.203
Exiguobacterium	0.045	0.044	0.044	0.044	0.043	0.045			Caulifigura	0.204
Gimesia	0.045	0.047	0.045	0.045	0.044	0.046			Poriferisphaera	0.205
Rathayibacter	0.044	0.05	0.05	0.052	0.05	0.05			Weizmannia	0.205
Tenacibaculum	0.044	0.046	0.04	0.03	0.027	0.029			Rippkaea	0.207
Shinella	0.044	0.045	0.047	0.049	0.048	0.048			Blastomonas	0.208
Fibrella	0.044	0.046	0.048	0.05	0.049	0.051			Endozoicomonas	0.208
Crassaminicella	0.044	0.043	0.04	0.033	0.034	0.035			Gemmata	0.208
Caldicellulosiruptor	0.044	0.043	0.042	0.036	0.036	0.038			Paeniclostridium	0.208
Nocardiopsis	0.044	0.048	0.048	0.052	0.049	0.05			Adlercreutzia	0.209
Gemella	0.044	0.044	0.039	0.029	0.031	0.031			Weeksella	0.211
Methylococcus	0.044	0.047	0.047	0.05	0.049	0.048			Pigmentibacter	0.212
Photobacterium	0.043	0.044	0.043	0.04	0.039	0.041			Megamonas	0.213
Mammaliicoccus	0.043	0.045	0.038	0.027	0.028	0.029			Roseimaritima	0.213
Geobacillus	0.042	0.044	0.045	0.046	0.045	0.045			Thermoleophilum	0.213
Ornithinimicrobium	0.042	0.045	0.047	0.049	0.047	0.048			Novacetimonas	0.214
Qipengyuania	0.042	0.045	0.045	0.048	0.045	0.047			Roseicitreum	0.214
Companilactobacillus	0.042	0.045	0.039	0.029	0.029	0.03			Endomicrobium	0.215
Peptoniphilus	0.042	0.043	0.042	0.043	0.041	0.041			Sediminicola	0.217
Erwinia	0.042	0.044	0.041	0.038	0.036	0.037			Steroidobacter	0.217
Kitasatospora	0.042	0.047	0.047	0.05	0.046	0.047			Zymobacter	0.217
Petroclostridium	0.042	0.041	0.042	0.043	0.041	0.042			Aquiluna	0.218
Helicobacter	0.041	0.042	0.037	0.031	0.03	0.031			Marmoricola	0.218
Cutibacterium	0.041	0.042	0.043	0.046	0.045	0.046			Apibacter	0.22
Solidesulfovibrio	0.041	0.044	0.046	0.048	0.045	0.045			Brevefilum	0.22
Francisella	0.041	0.041	0.036	0.026	0.026	0.027			Thermodesulfomicrobium	0.22
Aureimonas	0.041	0.044	0.045	0.047	0.043	0.044			Waddlia	0.22
Microvirga	0.04	0.045	0.046	0.047	0.044	0.046			Arabiibacter	0.222
Acetobacterium	0.04	0.04	0.042	0.042	0.04	0.041			Polymorphum	0.222
Leisingera	0.04	0.043	0.043	0.046	0.043	0.044			Lentibacillus	0.223
Escherichia	0.04	0.042	0.039	0.035	0.034	0.035			Melissococcus	0.223
Propionibacterium	0.04	0.044	0.044	0.047	0.045	0.044			Nordella	0.223
Methanosphaera	0.039	0.039	0.037	0.034	0.028	0.028			Olleya	0.223
Desulfitobacterium	0.039	0.04	0.04	0.041	0.039	0.04			Botrimarina	0.224
Chryseolinea	0.039	0.041	0.042	0.043	0.041	0.043			Campylobacter	0.224
Methylocystis	0.039	0.043	0.042	0.044	0.043	0.044			Cyanobacterium	0.224
Rothia	0.039	0.042	0.041	0.043	0.042	0.042			Limnobacter	0.224
Alkaliphilus	0.039	0.04	0.039	0.036	0.035	0.035			Methanoculleus	0.224
Planctomyces	0.039	0.044	0.045	0.046	0.043	0.045			Orientia	0.224
Caballeronia	0.039	0.042	0.041	0.044	0.041	0.042			Oxalobacter	0.224
Rhodothermus	0.039	0.042	0.043	0.044	0.042	0.043			Candidatus_Arthromitus	0.225
Romboutsia	0.039	0.038	0.035	0.025	0.026	0.026			Symmachiella	0.225
Leptogranulimonas	0.039	0.041	0.043	0.047	0.04	0.042			Amycolatopsis	0.226
Archangium	0.038	0.042	0.042	0.045	0.041	0.043			Candidatus_Prometheoarchaeum	0.226
Dyella	0.038	0.04	0.041	0.044	0.042	0.042			Helicobacter	0.226
Glutamicibacter	0.038	0.041	0.042	0.044	0.042	0.042			Hylemonella	0.226
Leifsonia	0.038	0.043	0.043	0.047	0.043	0.044			Persicobacter	0.226
Larkinella	0.038	0.039	0.04	0.041	0.041	0.041			Salinarchaeum	0.226
Halopseudomonas	0.038	0.037	0.039	0.04	0.039	0.039			Aquimarina	0.227
Ruminiclostridium	0.038	0.036	0.035	0.031	0.03	0.033			Desulfococcus	0.227
Christiangramia	0.038	0.042	0.037	0.032	0.031	0.032			Mammaliicoccus	0.227
Magnetospirillum	0.038	0.041	0.041	0.043	0.042	0.041			Pseudovibrio	0.227
Desulfomicrobium	0.037	0.039	0.04	0.043	0.041	0.04			Caloramator	0.228
Thioalkalivibrio	0.037	0.04	0.04	0.043	0.041	0.041			Ephemeroptericola	0.229
Myxococcus	0.037	0.04	0.041	0.043	0.041	0.041			Jeotgalibacillus	0.229
Candidatus_Methanoplasma	0.037	0.035	0.028	0.025	0.031	0.03			Schaalia	0.229
Conexibacter	0.037	0.041	0.041	0.042	0.041	0.042			Thiospirochaeta	0.229
Kiritimatiella	0.036	0.043	0.04	0.04	0.04	0.04			Alkalitalea	0.23
Prochlorococcus	0.036	0.037	0.032	0.022	0.022	0.023			Finegoldia	0.23
Macrococcus	0.036	0.039	0.034	0.026	0.026	0.028			Miniimonas	0.23
Sellimonas	0.036	0.034	0.036	0.037	0.035	0.036			Psychromonas	0.23
Faecalibaculum	0.036	0.037	0.038	0.041	0.038	0.039			Candidatus_Sulfidibacterium	0.231
Yersinia	0.036	0.038	0.035	0.032	0.031	0.032			Fibrobacter	0.231
Luteitalea	0.036	0.04	0.038	0.041	0.04	0.04			Limnohabitans	0.231
Agrococcus	0.036	0.04	0.041	0.041	0.039	0.04			Microbacter	0.231
Granulicella	0.035	0.038	0.038	0.039	0.037	0.038			Saliniradius	0.231
Tumebacillus	0.035	0.037	0.037	0.04	0.038	0.039			Butyrivibrio	0.232
Weissella	0.035	0.036	0.033	0.026	0.026	0.026			Cognatishimia	0.232
Bartonella	0.035	0.036	0.031	0.027	0.027	0.028			Paraphotobacterium	0.232
Nonlabens	0.035	0.035	0.034	0.031	0.032	0.033			Wolbachia	0.232
Odoribacter	0.035	0.037	0.036	0.037	0.038	0.038			Abyssalbus	0.233
Fulvivirga	0.035	0.035	0.035	0.033	0.033	0.034			Candidatus_Blochmannia	0.233
Corallococcus	0.035	0.038	0.04	0.041	0.038	0.039			Coxiella	0.233
Sulfurimonas	0.035	0.035	0.033	0.027	0.027	0.027			Candidatus_Nardonella	0.235
Maribacter	0.035	0.036	0.034	0.032	0.033	0.033			Marinilactibacillus	0.235
Ereboglobus	0.035	0.041	0.039	0.038	0.039	0.039			Muricauda	0.235
Desulfobulbus	0.035	0.038	0.039	0.04	0.039	0.039			Oceanotoga	0.235
Sporosarcina	0.035	0.036	0.033	0.031	0.03	0.032			Protofrankia	0.235
Prosthecochloris	0.034	0.036	0.036	0.037	0.038	0.037			Qingshengfaniella	0.235
Roseovarius	0.034	0.038	0.039	0.04	0.038	0.038			Sneathiella	0.235
Cryobacterium	0.034	0.037	0.038	0.04	0.038	0.038			Thermophilibacter	0.235
Phenylobacterium	0.034	0.037	0.038	0.04	0.038	0.039			Fibrella	0.236
Kaistella	0.034	0.034	0.033	0.029	0.029	0.029			Moellerella	0.236
Leptospira	0.034	0.036	0.032	0.027	0.026	0.026			Riemerella	0.236
Martelella	0.034	0.037	0.036	0.039	0.036	0.037			Sterolibacterium	0.236
Acidipropionibacterium	0.034	0.037	0.039	0.041	0.038	0.039			Candidatus_Syntrophocurvum	0.238
Gemmata	0.034	0.038	0.037	0.038	0.036	0.038			Clostridioides	0.238
Algoriphagus	0.034	0.034	0.033	0.032	0.033	0.033			Paenibacillus	0.239
Runella	0.034	0.035	0.034	0.034	0.034	0.033			Syntrophus	0.239
Mesoplasma	0.033	0.035	0.029	0.02	0.021	0.022			Brachyspira	0.24
Ancylobacter	0.033	0.034	0.033	0.036	0.034	0.034			Chelatococcus	0.24
Acetobacter	0.033	0.034	0.034	0.035	0.033	0.035			Granulosicoccus	0.24
Peribacillus	0.033	0.034	0.032	0.026	0.026	0.028			Koleobacter	0.24
Atopobium	0.033	0.035	0.038	0.04	0.036	0.037			Sphingosinithalassobacter	0.24
Syntrophotalea	0.033	0.035	0.035	0.036	0.035	0.035			Candidatus_Formimonas	0.241
Elizabethkingia	0.033	0.034	0.029	0.024	0.023	0.025			Candidatus_Vallotia	0.242
Metamycoplasma	0.033	0.034	0.029	0.02	0.02	0.021			Ehrlichia	0.242
Microlunatus	0.033	0.036	0.036	0.037	0.035	0.037			Inhella	0.242
Providencia	0.032	0.035	0.03	0.024	0.023	0.024			Labrys	0.242
Komagataeibacter	0.032	0.035	0.034	0.037	0.034	0.035			Psychroflexus	0.242
Thermoanaerobacterium	0.032	0.031	0.029	0.025	0.025	0.026			Pulveribacter	0.243
Gelria	0.032	0.034	0.035	0.038	0.036	0.036			Pikeienuella	0.244
Veillonella	0.032	0.033	0.031	0.028	0.029	0.03			Candidatus_Uabimicrobium	0.245
Mageeibacillus	0.032	0.028	0.03	0.032	0.032	0.032			Chitinolyticbacter	0.245
Arachidicoccus	0.032	0.033	0.03	0.029	0.029	0.03			Horticoccus	0.245
Geotalea	0.032	0.035	0.035	0.036	0.034	0.035			Mesomycoplasma	0.245
Pseudoclostridium	0.032	0.032	0.032	0.033	0.032	0.034			Mangrovibacillus	0.246
Leptolyngbya	0.032	0.034	0.033	0.033	0.033	0.033			Mangrovivirga	0.246
Cronobacter	0.031	0.024	0.023	0.025	0.024	0.026			Psychroserpens	0.246
Desulfosporosinus	0.031	0.032	0.031	0.032	0.03	0.031			Lactiplantibacillus	0.247
Skermanella	0.031	0.034	0.034	0.036	0.034	0.035			Oxynema	0.247
Lacticaseibacillus	0.031	0.032	0.031	0.032	0.032	0.032			Commensalibacter	0.248
Thermomonas	0.031	0.032	0.031	0.034	0.034	0.034			Ruminiclostridium	0.248
Heliomicrobium	0.031	0.032	0.033	0.036	0.033	0.033			Synechocystis	0.248
Caldinitratiruptor	0.031	0.033	0.035	0.037	0.035	0.035			Belliella	0.249
Dietzia	0.031	0.033	0.035	0.033	0.031	0.033			Avibacterium	0.25
Spirochaeta	0.031	0.033	0.034	0.035	0.034	0.035			Janibacter	0.25
Robiginitalea	0.031	0.033	0.034	0.036	0.035	0.036			Carnobacterium	0.251
Azospira	0.031	0.034	0.035	0.035	0.035	0.034			Acidovorax	0.252
Hyphomicrobium	0.031	0.033	0.033	0.034	0.033	0.033			Lactococcus	0.252
Anaerococcus	0.03	0.03	0.027	0.022	0.024	0.024			Noviherbaspirillum	0.252
Sandaracinus	0.03	0.032	0.031	0.033	0.032	0.033			Pseudothermotoga	0.252
Thermobacillus	0.03	0.032	0.034	0.034	0.033	0.033			Lutibacter	0.253
Rhodocaloribacter	0.03	0.034	0.034	0.036	0.036	0.036			Isosphaera	0.254
Trueperella	0.03	0.032	0.032	0.034	0.033	0.032			Anaerolinea	0.256
Winogradskyella	0.03	0.03	0.028	0.022	0.021	0.023			Jeotgalicoccus	0.256
Wujia	0.03	0.026	0.027	0.028	0.026	0.028			Lysinibacillus	0.256
Myroides	0.029	0.03	0.027	0.023	0.023	0.025			Marinitoga	0.256
Rhodanobacter	0.029	0.032	0.032	0.033	0.033	0.033			Agarilytica	0.257
Vallitalea	0.029	0.028	0.026	0.022	0.023	0.023			Ureaplasma	0.257
Anseongella	0.029	0.03	0.029	0.031	0.031	0.031			Vaginimicrobium	0.257
Catenibacterium	0.029	0.03	0.028	0.024	0.026	0.025			Dorea	0.259
Methylorubrum	0.029	0.031	0.032	0.033	0.032	0.031			Geobacillus	0.26
Kosakonia	0.029	0.03	0.03	0.03	0.029	0.03			Gimesia	0.26
Anoxybacillus	0.029	0.03	0.03	0.029	0.028	0.029			Limnoglobus	0.26
Faecalibacillus	0.029	0.029	0.027	0.022	0.023	0.024			Mesotoga	0.26
Saccharomonospora	0.029	0.032	0.033	0.034	0.032	0.032			Lignipirellula	0.261
Mycobacteroides	0.029	0.031	0.031	0.033	0.031	0.032			Methylocella	0.261
Moraxella	0.029	0.032	0.033	0.026	0.025	0.026			Natronomonas	0.261
Melaminivora	0.029	0.021	0.018	0.029	0.055	0.018			Pyrococcus	0.261
Novisyntrophococcus	0.029	0.027	0.028	0.029	0.026	0.028			Mucilaginibacter	0.262
Dehalobacter	0.029	0.028	0.029	0.03	0.028	0.03			Thermodesulfobium	0.262
Tsukamurella	0.029	0.031	0.031	0.033	0.032	0.031			Atopobium	0.263
Candidatus_Phytoplasma	0.028	0.03	0.027	0.022	0.023	0.023			Candidatus_Azobacteroides	0.263
Turicibacter	0.028	0.03	0.026	0.023	0.023	0.024			Fructilactobacillus	0.263
Lancefieldella	0.028	0.029	0.03	0.032	0.029	0.029			Haloprofundus	0.263
Acidithiobacillus	0.028	0.029	0.029	0.031	0.029	0.03			Muribaculum	0.264
Clavibacter	0.028	0.032	0.032	0.033	0.03	0.031			Parageobacillus	0.264
Cytobacillus	0.028	0.028	0.027	0.023	0.023	0.024			Simplicispira	0.264
Kutzneria	0.028	0.031	0.032	0.035	0.032	0.032			Gardnerella	0.265
Proteus	0.028	0.03	0.025	0.017	0.014	0.015			Kribbella	0.265
Alcaligenes	0.028	0.021	0.029	0.727	0.024	0.022			Nannocystis	0.265
Sutterella	0.028	0.03	0.031	0.032	0.03	0.031			Rhodobacter	0.265
Malaciobacter	0.028	0.031	0.026	0.015	0.013	0.013			Siansivirga	0.265
Ottowia	0.028	0.025	0.024	0.03	0.044	0.024			Stackebrandtia	0.265
Candidatus_Promineifilum	0.028	0.03	0.03	0.031	0.029	0.031			Sulfurivermis	0.265
Tichowtungia	0.028	0.031	0.029	0.03	0.03	0.03			Halorubrum	0.266
Saccharothrix	0.027	0.031	0.032	0.033	0.03	0.031			Novibacillus	0.266
Coriobacterium	0.027	0.029	0.029	0.032	0.029	0.03			Scytonema	0.266
Dechloromonas	0.027	0.029	0.031	0.03	0.029	0.029			Staphylococcus	0.266
Alkaliflexus	0.027	0.029	0.027	0.027	0.028	0.028			Alkalihalophilus	0.267
Rossellomorea	0.027	0.028	0.028	0.029	0.028	0.029			Bisgaardia	0.267
Edaphobacter	0.027	0.029	0.03	0.03	0.029	0.03			Gilvimarinus	0.267
Janibacter	0.027	0.03	0.03	0.032	0.029	0.03			Pelodictyon	0.267
Metabacillus	0.027	0.027	0.025	0.021	0.02	0.021			Peterkaempfera	0.267
Alteromonas	0.027	0.025	0.024	0.024	0.023	0.025			Sodaliphilus	0.267
Terriglobus	0.027	0.028	0.027	0.029	0.027	0.028			Candidatus_Profftia	0.268
Draconibacterium	0.027	0.028	0.027	0.026	0.027	0.027			Faecalibacter	0.269
Ensifer	0.027	0.032	0.03	0.031	0.029	0.029			Oceanihabitans	0.269
Neorhizobium	0.027	0.028	0.03	0.03	0.028	0.03			Acetoanaerobium	0.27
Ramlibacter	0.026	0.026	0.025	0.03	0.036	0.026			Frischella	0.27
Flammeovirga	0.026	0.027	0.025	0.021	0.02	0.021			Mycoplasma	0.27
Methanosarcina	0.026	0.028	0.026	0.02	0.02	0.02			Prochlorococcus	0.27
Thermococcus	0.026	0.027	0.026	0.025	0.025	0.026			Thalassospira	0.27
Citrifermentans	0.026	0.028	0.028	0.028	0.028	0.028			Buchnera	0.271
Mesomycoplasma	0.026	0.029	0.024	0.017	0.017	0.018			Devriesea	0.271
Monoglobus	0.026	0.025	0.025	0.026	0.025	0.026			Polymorphobacter	0.271
Oceanidesulfovibrio	0.026	0.028	0.029	0.03	0.028	0.029			Quatrionicoccus	0.271
Frankia	0.026	0.029	0.029	0.031	0.028	0.029			Wolinella	0.271
Saccharibacillus	0.026	0.028	0.028	0.03	0.028	0.029			Clostridium	0.272
Caldimonas	0.026	0.027	0.025	0.029	0.032	0.026			Delftia	0.272
Aquisphaera	0.026	0.03	0.03	0.031	0.029	0.031			Limnochorda	0.272
Edwardsiella	0.026	0.028	0.028	0.029	0.027	0.028			Pararhizobium	0.272
Roseibium	0.026	0.027	0.028	0.03	0.028	0.028			Pradoshia	0.272
Salmonella	0.026	0.027	0.026	0.024	0.022	0.024			Xiamenia	0.272
Leclercia	0.026	0.026	0.027	0.027	0.027	0.027			Elizabethkingia	0.273
Geoalkalibacter	0.026	0.028	0.028	0.028	0.028	0.027			Hydrogenovibrio	0.273
Desulforamulus	0.026	0.025	0.025	0.026	0.025	0.026			Marvinbryantia	0.273
Acholeplasma	0.025	0.026	0.023	0.017	0.02	0.02			Rodentibacter	0.273
Tepidiforma	0.025	0.029	0.028	0.031	0.03	0.03			Methanococcus	0.274
Polaromonas	0.025	0.026	0.025	0.029	0.035	0.025			Allobranchiibius	0.275
Micrococcus	0.025	0.027	0.028	0.03	0.028	0.029			Methanothermococcus	0.275
Parvimonas	0.025	0.026	0.023	0.018	0.019	0.02			Prosthecochloris	0.275
Propioniciclava	0.025	0.027	0.029	0.03	0.028	0.028			Abyssibius	0.276
Aerococcus	0.025	0.025	0.024	0.021	0.021	0.022			Casimicrobium	0.276
Gemmatimonas	0.025	0.028	0.026	0.027	0.027	0.027			Chryseobacterium	0.276
Cellulosilyticum	0.025	0.025	0.024	0.021	0.022	0.023			Stigmatella	0.276
Carnobacterium	0.025	0.026	0.023	0.018	0.019	0.02			Streptobacillus	0.276
Phyllobacterium	0.025	0.026	0.026	0.027	0.026	0.027			Thermanaerosceptrum	0.276
Cellulosimicrobium	0.025	0.029	0.027	0.031	0.027	0.029			Cloacibacillus	0.277
Roseateles	0.025	0.026	0.025	0.028	0.028	0.026			Methylacidiphilum	0.277
Georgenia	0.025	0.027	0.028	0.029	0.028	0.028			Neokomagataea	0.277
Psychrobacter	0.025	0.026	0.023	0.021	0.021	0.021			Acidocella	0.278
Flavihumibacter	0.025	0.025	0.024	0.026	0.024	0.025			Alysiella	0.278
Anaeromicropila	0.025	0.023	0.022	0.019	0.02	0.022			Kitasatospora	0.278
Cellulophaga	0.024	0.027	0.023	0.017	0.016	0.017			Methanogenium	0.278
Azoarcus	0.024	0.027	0.027	0.028	0.028	0.027			Parashewanella	0.278
Borrelia	0.024	0.027	0.022	0.014	0.013	0.014			Candidatus_Absconditicoccus	0.279
Ruficoccus	0.024	0.027	0.026	0.026	0.026	0.026			Desulfofarcimen	0.279
Saprospira	0.024	0.024	0.024	0.025	0.025	0.025			Gelria	0.279
Hyphomonas	0.024	0.025	0.025	0.026	0.026	0.026			Niallia	0.279
Megamonas	0.024	0.025	0.023	0.018	0.019	0.019			Hirschia	0.28
Ruegeria	0.024	0.026	0.026	0.027	0.026	0.026			Pannonibacter	0.28
Paludibaculum	0.024	0.028	0.028	0.028	0.028	0.028			Zunongwangia	0.28
Altererythrobacter	0.024	0.026	0.027	0.027	0.026	0.027			Halalkalibacter	0.281
Rickettsia	0.024	0.026	0.022	0.015	0.014	0.016			Leptospira	0.281
Halobacillus	0.024	0.022	0.021	0.02	0.02	0.021			Macrococcus	0.281
Tepidibacter	0.024	0.024	0.021	0.016	0.016	0.017			Empedobacter	0.282
Aminomonas	0.023	0.025	0.026	0.028	0.026	0.027			Tenacibaculum	0.282
Mycolicibacter	0.023	0.025	0.025	0.027	0.025	0.026			Thalassoglobus	0.282
Paeniclostridium	0.023	0.024	0.021	0.014	0.013	0.014			Frateuria	0.283
Oceanobacillus	0.023	0.024	0.022	0.018	0.018	0.018			Pedococcus	0.283
Nakamurella	0.023	0.025	0.025	0.027	0.025	0.026			Aminomonas	0.284
Aquimarina	0.023	0.025	0.022	0.016	0.015	0.017			Elusimicrobium	0.284
Spiribacter	0.023	0.024	0.025	0.026	0.024	0.026			Pluralibacter	0.284
Dysgonomonas	0.023	0.024	0.022	0.021	0.022	0.023			Pseudanabaena	0.284
Lacunisphaera	0.023	0.027	0.027	0.028	0.027	0.026			Pseudobacter	0.284
Leuconostoc	0.023	0.023	0.021	0.017	0.018	0.018			Spirosoma	0.284
Anaerotignum	0.023	0.02	0.021	0.022	0.02	0.021			Verminephrobacter	0.284
Tautonia	0.023	0.025	0.026	0.027	0.026	0.026			Allosphingosinicella	0.285
Thiomonas	0.023	0.024	0.024	0.026	0.026	0.025			Salinibacterium	0.286
Thermoanaerobacter	0.023	0.022	0.021	0.019	0.019	0.019			Afipia	0.287
Fastidiosipila	0.023	0.022	0.021	0.021	0.021	0.022			Bartonella	0.287
Haemophilus	0.023	0.023	0.021	0.017	0.017	0.019			Mongoliitalea	0.287
Phreatobacter	0.023	0.024	0.025	0.026	0.025	0.024			Brevibacterium	0.289
Planktothrix	0.023	0.023	0.023	0.021	0.02	0.022			Massilistercora	0.289
Xanthobacter	0.023	0.024	0.025	0.026	0.024	0.025			Peptoniphilus	0.289
Candidatus_Arthromitus	0.023	0.024	0.022	0.019	0.018	0.018			Poseidonibacter	0.289
Sphingosinicella	0.022	0.025	0.026	0.026	0.024	0.025			Candidatus_Methanoplasma	0.291
Thermoclostridium	0.022	0.022	0.022	0.022	0.021	0.023			Slackia	0.291
Cereibacter	0.022	0.024	0.024	0.026	0.024	0.024			Lawsonia	0.292
Jeotgalibaca	0.022	0.021	0.02	0.017	0.018	0.018			Listeria	0.292
Aminithiophilus	0.022	0.023	0.024	0.025	0.024	0.024			Syntrophobacter	0.292
Salinibacter	0.022	0.023	0.024	0.026	0.025	0.025			Ligilactobacillus	0.293
Baekduia	0.022	0.024	0.024	0.025	0.024	0.024			Veillonella	0.293
Ruania	0.022	0.024	0.024	0.026	0.023	0.024			Kordia	0.294
Sodalis	0.022	0.023	0.023	0.024	0.022	0.023			Nitrospina	0.294
Xylanimonas	0.022	0.023	0.025	0.026	0.025	0.026			Sulfurimonas	0.294
Streptosporangium	0.022	0.023	0.025	0.026	0.025	0.025			Gemella	0.295
Arcanobacterium	0.022	0.023	0.023	0.024	0.023	0.024			Haloterrigena	0.295
Paludibacterium	0.022	0.023	0.023	0.024	0.024	0.024			Ottowia	0.295
Candidatus_Nanosynbacter	0.022	0.022	0.022	0.022	0.022	0.023			Aeoliella	0.296
Phaeobacter	0.022	0.023	0.022	0.024	0.023	0.024			Nitrospira	0.296
Lacipirellula	0.022	0.024	0.024	0.024	0.023	0.023			Sediminicoccus	0.296
Wolbachia	0.022	0.023	0.02	0.015	0.014	0.014			Paeniglutamicibacter	0.297
Cyanobium	0.021	0.023	0.022	0.025	0.023	0.024			Ruegeria	0.297
Aequorivita	0.021	0.022	0.02	0.019	0.019	0.02			Stieleria	0.297
Desulfoluna	0.021	0.023	0.024	0.024	0.023	0.024			Vagococcus	0.298
Miltoncostaea	0.021	0.024	0.024	0.025	0.024	0.024			Frigidibacter	0.299
Nitrospira	0.021	0.022	0.023	0.023	0.022	0.023			Mycoplasmoides	0.299
Limnohabitans	0.021	0.019	0.019	0.021	0.028	0.019			Actinobacillus	0.3
Nannocystis	0.021	0.024	0.023	0.025	0.024	0.024			Fusobacterium	0.3
Niabella	0.021	0.022	0.021	0.022	0.021	0.023			Keratinibaculum	0.301
Niallia	0.021	0.021	0.019	0.016	0.016	0.017			Peribacillus	0.301
Jannaschia	0.021	0.023	0.023	0.024	0.022	0.023			Halorhodospira	0.302
Gemmatirosa	0.021	0.024	0.025	0.025	0.023	0.025			Parvibaculum	0.302
Asticcacaulis	0.021	0.023	0.022	0.024	0.023	0.023			Xylella	0.302
Endozoicomonas	0.021	0.022	0.022	0.022	0.021	0.023			Allobaculum	0.303
Flavisolibacter	0.021	0.022	0.023	0.021	0.022	0.023			Halovivax	0.303
Salinibacterium	0.021	0.022	0.021	0.023	0.022	0.022			Pseudorhodoplanes	0.303
Aromatoleum	0.021	0.022	0.023	0.024	0.023	0.022			Herbinix	0.304
Alkalibacter	0.021	0.021	0.022	0.023	0.022	0.023			Labilithrix	0.304
Rhodobacter	0.021	0.023	0.023	0.025	0.022	0.023			Solicola	0.304
Herbinix	0.021	0.02	0.02	0.019	0.018	0.019			Starkeya	0.304
Aquihabitans	0.021	0.024	0.024	0.025	0.023	0.024			Mesoflavibacter	0.306
Urbifossiella	0.021	0.025	0.024	0.024	0.024	0.025			Rossellomorea	0.306
Coprobacter	0.021	0.022	0.02	0.02	0.02	0.021			Paraliobacillus	0.309
Marinobacterium	0.021	0.021	0.021	0.021	0.021	0.022			Tyzzerella	0.309
Aneurinibacillus	0.021	0.021	0.02	0.02	0.02	0.02			Desulfobulbus	0.31
Formosa	0.021	0.023	0.02	0.017	0.016	0.017			Sebaldella	0.311
Salipiger	0.02	0.022	0.022	0.023	0.022	0.023			Algibacter	0.312
Oceanirhabdus	0.02	0.021	0.019	0.016	0.016	0.016			Alteracholeplasma	0.312
Anaeropeptidivorans	0.02	0.019	0.02	0.021	0.019	0.02			Granulibacter	0.312
Haliscomenobacter	0.02	0.023	0.022	0.022	0.021	0.021			Jeotgalibaca	0.312
Fischerella	0.02	0.018	0.015	0.013	0.012	0.013			Rhodoferax	0.312
Leadbettera	0.02	0.021	0.021	0.023	0.022	0.022			Aureispira	0.313
Hypericibacter	0.02	0.022	0.023	0.024	0.023	0.023			Evansella	0.313
Paenarthrobacter	0.02	0.021	0.022	0.023	0.021	0.022			Geminocystis	0.313
Pseudocnuella	0.02	0.022	0.022	0.023	0.022	0.023			Methylogaea	0.313
Rhizobacter	0.02	0.021	0.021	0.022	0.022	0.022			Carboxydothermus	0.314
Adhaeribacter	0.02	0.021	0.02	0.019	0.018	0.019			Halosolutus	0.314
Gloeobacter	0.02	0.022	0.022	0.023	0.022	0.022			Deferribacter	0.315
Croceicoccus	0.02	0.022	0.022	0.023	0.022	0.023			Methanothermus	0.315
Alicycliphilus	0.02	0.015	0.013	0.021	0.036	0.013			Ndongobacter	0.315
Flaviflexus	0.02	0.022	0.022	0.023	0.021	0.023			Virgibacillus	0.315
Haliangium	0.02	0.022	0.022	0.023	0.022	0.022			Aeromonas	0.316
Labilibaculum	0.02	0.02	0.021	0.02	0.021	0.021			Borrelia	0.316
Polyangium	0.02	0.023	0.023	0.024	0.023	0.023			Desulfovibrio	0.317
Anaerolinea	0.02	0.021	0.02	0.022	0.021	0.02			Agarivorans	0.318
Carboxydocella	0.02	0.02	0.02	0.022	0.02	0.021			Breoghania	0.318
Iamia	0.02	0.021	0.021	0.023	0.022	0.022			Defluviitoga	0.319
Actinoalloteichus	0.02	0.021	0.022	0.023	0.022	0.022			Tepiditoga	0.319
Raoultella	0.02	0.02	0.021	0.022	0.021	0.021			Winogradskyella	0.319
Actinobacillus	0.02	0.019	0.018	0.016	0.016	0.016			Lentzea	0.32
Ferribacterium	0.019	0.021	0.022	0.022	0.021	0.02			Thiohalobacter	0.32
Collimonas	0.019	0.02	0.021	0.022	0.021	0.02			Thomasclavelia	0.321
Limnochorda	0.019	0.022	0.023	0.025	0.024	0.023			Methanomassiliicoccus	0.322
Pediococcus	0.019	0.021	0.019	0.015	0.016	0.016			Flavihumibacter	0.323
Desulfocurvibacter	0.019	0.022	0.022	0.023	0.022	0.022			Acidithiobacillus	0.324
Gluconobacter	0.019	0.021	0.022	0.022	0.021	0.022			Humibacter	0.324
Desulfarculus	0.019	0.021	0.021	0.023	0.021	0.022			Euzebyella	0.325
Geminocystis	0.019	0.02	0.018	0.015	0.014	0.015			Candidatus_Amoebophilus	0.326
Methanobacterium	0.019	0.018	0.017	0.015	0.013	0.013			Chondrocystis	0.326
Marinomonas	0.019	0.019	0.018	0.017	0.017	0.017			Romboutsia	0.326
Pelodictyon	0.019	0.021	0.021	0.022	0.021	0.021			Thermacetogenium	0.326
Serinicoccus	0.019	0.021	0.021	0.022	0.021	0.021			Bernardetia	0.327
Thalassospira	0.019	0.02	0.019	0.02	0.019	0.02			Cytophaga	0.327
Apilactobacillus	0.019	0.02	0.017	0.014	0.015	0.015			Mariniflexile	0.327
Olivibacter	0.019	0.021	0.02	0.019	0.02	0.019			Adhaeribacter	0.328
Thermanaerovibrio	0.019	0.021	0.021	0.023	0.022	0.022			Chroococcidiopsis	0.328
Salidesulfovibrio	0.019	0.021	0.021	0.023	0.022	0.022			Seonamhaeicola	0.328
Thiothrix	0.019	0.019	0.019	0.019	0.018	0.019			Tannerella	0.328
Chitinimonas	0.019	0.021	0.021	0.022	0.021	0.022			Halomonas	0.329
Bdellovibrio	0.019	0.019	0.019	0.018	0.018	0.018			Marisediminicola	0.329
Kribbella	0.019	0.02	0.021	0.023	0.021	0.021			Nosocomiicoccus	0.329
Rahnella	0.019	0.019	0.019	0.02	0.018	0.019			Paraprevotella	0.329
Finegoldia	0.019	0.019	0.016	0.013	0.013	0.015			Streptomyces	0.329
Parageobacillus	0.019	0.019	0.018	0.018	0.017	0.017			Alloacidobacterium	0.33
Pseudobacter	0.019	0.019	0.019	0.019	0.019	0.02			Calycomorphotria	0.33
Candidatus_Pelagibacter	0.019	0.019	0.017	0.013	0.012	0.013			Desulfohalobium	0.33
Roseimicrobium	0.019	0.021	0.022	0.021	0.021	0.021			Nocardioides	0.33
Breznakiella	0.019	0.02	0.02	0.02	0.019	0.019			Sutcliffiella	0.33
Paraclostridium	0.018	0.019	0.017	0.011	0.011	0.011			Deefgea	0.331
Mesobacillus	0.018	0.018	0.018	0.018	0.017	0.017			Pseudofrankia	0.331
Nibricoccus	0.018	0.02	0.02	0.02	0.019	0.019			Thermodesulfobacterium	0.331
Rhodospirillum	0.018	0.019	0.02	0.022	0.02	0.02			Calditerrivibrio	0.332
Acidilutibacter	0.018	0.018	0.019	0.018	0.017	0.016			Formosa	0.332
Alkalihalobacillus	0.018	0.019	0.017	0.016	0.015	0.016			Loigolactobacillus	0.332
Frateuria	0.018	0.019	0.019	0.021	0.02	0.02			Enterocloster	0.333
Bulleidia	0.018	0.019	0.019	0.018	0.018	0.018			Methylotenera	0.334
Streptacidiphilus	0.018	0.02	0.021	0.022	0.021	0.021			Tahibacter	0.334
Tyzzerella	0.018	0.019	0.017	0.015	0.016	0.017			Dietzia	0.335
Usitatibacter	0.018	0.021	0.021	0.021	0.021	0.021			Halobacteroides	0.335
Rhodocytophaga	0.018	0.018	0.018	0.018	0.018	0.019			Abiotrophia	0.336
Rheinheimera	0.018	0.01	0.009	0.009	0.01	0.01			Flavivirga	0.336
Terrisporobacter	0.018	0.018	0.016	0.012	0.012	0.012			Gallionella	0.336
Thiodictyon	0.018	0.019	0.019	0.02	0.019	0.019			Leptotrichia	0.336
Intestinibaculum	0.018	0.019	0.018	0.017	0.017	0.017			Geodermatophilus	0.337
Fructilactobacillus	0.018	0.019	0.017	0.015	0.015	0.015			Micromonospora	0.337
Alkalitalea	0.018	0.019	0.017	0.018	0.018	0.019			Salisediminibacterium	0.337
Desulfonema	0.018	0.018	0.018	0.016	0.016	0.017			Hartmannibacter	0.338
Hydrogenibacillus	0.018	0.02	0.02	0.021	0.02	0.02			Bradyrhizobium	0.339
Antarcticibacterium	0.018	0.018	0.016	0.016	0.016	0.016			Lacinutrix	0.339
Trichlorobacter	0.018	0.018	0.019	0.019	0.018	0.019			Pseudogulbenkiania	0.339
Sinomicrobium	0.018	0.018	0.019	0.019	0.018	0.019			Pullulanibacillus	0.339
Nibribacter	0.018	0.019	0.018	0.019	0.018	0.019			Candidatus_Methanomethylophilus	0.34
Neobacillus	0.018	0.018	0.017	0.015	0.016	0.016			Janthinobacterium	0.34
Rhizorhabdus	0.018	0.02	0.02	0.021	0.019	0.02			Thermoanaerobacter	0.34
Candidatus_Karelsulcia	0.018	0.018	0.016	0.015	0.016	0.015			Aeribacillus	0.341
Humisphaera	0.018	0.019	0.019	0.02	0.019	0.018			Phenylobacterium	0.341
Rhodovulum	0.018	0.019	0.019	0.02	0.019	0.02			Pirellula	0.341
Desulfatibacillum	0.018	0.019	0.019	0.02	0.019	0.02			Bdellovibrio	0.342
Phnomibacter	0.018	0.018	0.017	0.017	0.017	0.018			Sinimarinibacterium	0.342
Cardiobacterium	0.017	0.019	0.019	0.019	0.019	0.019			Thiocapsa	0.342
Acidihalobacter	0.017	0.018	0.019	0.02	0.019	0.019			Varunaivibrio	0.342
Celeribacter	0.017	0.019	0.019	0.02	0.019	0.019			Bythopirellula	0.343
Rosistilla	0.017	0.019	0.019	0.019	0.019	0.02			Haemophilus	0.343
Sphaerospermopsis	0.017	0.016	0.016	0.013	0.014	0.015			Micavibrio	0.343
Levilactobacillus	0.017	0.018	0.018	0.018	0.016	0.016			Salinigranum	0.343
Apibacter	0.017	0.018	0.016	0.013	0.013	0.013			Allorhizobium	0.344
Isoptericola	0.017	0.02	0.019	0.02	0.019	0.02			Anabaenopsis	0.344
Lentilactobacillus	0.017	0.018	0.017	0.014	0.015	0.015			Auraticoccus	0.344
Haploplasma	0.017	0.017	0.016	0.012	0.014	0.013			Beijerinckia	0.344
Murdochiella	0.017	0.018	0.018	0.019	0.018	0.019			Mesorhizobium	0.344
Kurthia	0.017	0.012	0.012	0.008	0.008	0.019			Pyramidobacter	0.344
Sphaerotilus	0.017	0.019	0.019	0.019	0.02	0.018			Halosimplex	0.345
Solitalea	0.017	0.018	0.017	0.017	0.018	0.018			Sulfuriferula	0.345
Denitratisoma	0.017	0.019	0.018	0.02	0.02	0.019			Thermotomaculum	0.345
Cellvibrio	0.017	0.018	0.017	0.018	0.017	0.018			Vallitalea	0.345
Lentzea	0.017	0.018	0.018	0.019	0.017	0.018			Occultella	0.346
Thermomonospora	0.017	0.017	0.019	0.019	0.018	0.019			Athalassotoga	0.347
Vogesella	0.017	0.036	0.028	0.032	0.026	0.055			Candidatus_Babela	0.348
Alcanivorax	0.017	0.019	0.019	0.02	0.019	0.019			Leucobacter	0.348
Tannockella	0.017	0.018	0.016	0.013	0.014	0.014			Megalodesulfovibrio	0.348
Nitratireductor	0.017	0.018	0.019	0.019	0.019	0.018			Pseudonocardia	0.348
Cedecea	0.017	0.018	0.019	0.019	0.018	0.019			Faecalibaculum	0.349
Lactiplantibacillus	0.017	0.017	0.016	0.015	0.015	0.015			Thermanaerovibrio	0.35
Brenneria	0.017	0.019	0.018	0.018	0.017	0.018			Rickettsia	0.351
Kinneretia	0.017	0.018	0.018	0.019	0.019	0.018			Aerococcus	0.352
Persicimonas	0.017	0.018	0.018	0.019	0.018	0.018			Blattabacterium	0.352
Phytohabitans	0.017	0.018	0.018	0.019	0.018	0.018			Eubacterium	0.352
Pelolinea	0.017	0.018	0.019	0.021	0.019	0.019			Agrococcus	0.353
Bremerella	0.017	0.017	0.018	0.017	0.017	0.017			Ensifer	0.353
Limnoglobus	0.017	0.019	0.019	0.019	0.018	0.019			Parvimonas	0.353
Methanomicrobium	0.017	0.016	0.013	0.008	0.013	0.014			Sorangium	0.353
Nitrospirillum	0.017	0.019	0.019	0.02	0.018	0.019			Saccharopolyspora	0.354
Jiangella	0.017	0.019	0.019	0.02	0.019	0.019			Fervidobacterium	0.355
Aquirufa	0.017	0.017	0.016	0.016	0.016	0.017			Mycoavidus	0.355
Dehalococcoides	0.017	0.016	0.016	0.017	0.016	0.017			Radiobacillus	0.355
Chroococcidiopsis	0.017	0.018	0.017	0.016	0.016	0.016			Actibacterium	0.356
Roseiflexus	0.016	0.019	0.018	0.019	0.019	0.018			Catenulispora	0.356
Botrimarina	0.016	0.018	0.018	0.018	0.018	0.017			Nodularia	0.356
Kroppenstedtia	0.016	0.017	0.016	0.018	0.016	0.017			Roseobacter	0.356
Pararhizobium	0.016	0.017	0.018	0.019	0.018	0.018			Dokdonella	0.357
Megalodesulfovibrio	0.016	0.018	0.018	0.019	0.018	0.018			Dolosigranulum	0.357
Sulfidibacter	0.016	0.017	0.017	0.018	0.017	0.018			Kutzneria	0.357
Starkeya	0.016	0.017	0.018	0.019	0.017	0.018			Nitrosopumilus	0.357
Allochromatium	0.016	0.017	0.017	0.017	0.017	0.017			Roseococcus	0.357
Arachnia	0.016	0.017	0.017	0.018	0.018	0.017			Methyloligella	0.358
Azotobacter	0.016	0.017	0.017	0.018	0.018	0.017			Salinirubellus	0.358
Microcella	0.016	0.017	0.017	0.018	0.017	0.018			Sulfurihydrogenibium	0.358
Vulgatibacter	0.016	0.017	0.017	0.018	0.018	0.018			Caloranaerobacter	0.359
Mucisphaera	0.016	0.018	0.018	0.018	0.018	0.017			Malacoplasma	0.359
Tolypothrix	0.016	0.014	0.013	0.011	0.011	0.012			Pasteurella	0.359
Pirellulimonas	0.016	0.018	0.018	0.018	0.017	0.017			Pseudobutyrivibrio	0.359
Pseudolabrys	0.016	0.017	0.017	0.017	0.017	0.016			Thioclava	0.36
Thermobifida	0.016	0.017	0.017	0.019	0.018	0.017			Candidatus_Kinetoplastibacterium	0.361
Weizmannia	0.016	0.016	0.016	0.017	0.016	0.016			Christiangramia	0.361
Phycisphaera	0.016	0.017	0.018	0.019	0.018	0.018			Crassaminicella	0.361
Tetragenococcus	0.016	0.016	0.015	0.012	0.013	0.013			Parvularcula	0.361
Sulfuriroseicoccus	0.016	0.017	0.017	0.017	0.017	0.017			Salicibibacter	0.361
Pigmentiphaga	0.016	0.017	0.017	0.018	0.017	0.017			Halotalea	0.362
Mycetocola	0.016	0.016	0.017	0.018	0.017	0.018			Mycobacterium	0.362
Stieleria	0.016	0.018	0.017	0.017	0.017	0.018			Thermospira	0.362
Endomicrobium	0.016	0.015	0.014	0.013	0.013	0.013			Pseudocnuella	0.363
Labilithrix	0.015	0.016	0.017	0.017	0.017	0.016			Filimonas	0.364
Aquibium	0.015	0.018	0.017	0.018	0.016	0.017			Methylorubrum	0.364
Lacinutrix	0.015	0.016	0.014	0.01	0.01	0.01			Psychrobacter	0.364
Aquitalea	0.015	0.017	0.017	0.018	0.017	0.018			Cyclonatronum	0.366
Aurantiacibacter	0.015	0.016	0.017	0.017	0.017	0.016			Hydrogenophaga	0.366
Peptoclostridium	0.015	0.016	0.016	0.016	0.016	0.017			Pseudoalteromonas	0.366
Morganella	0.015	0.016	0.016	0.015	0.014	0.016			Pseudodesulfovibrio	0.366
Peptacetobacter	0.015	0.016	0.014	0.012	0.012	0.012			Halotia	0.367
Jatrophihabitans	0.015	0.017	0.017	0.017	0.016	0.017			Meiothermus	0.367
Lutibacter	0.015	0.016	0.014	0.01	0.009	0.01			Methylocaldum	0.367
Zunongwangia	0.015	0.016	0.014	0.012	0.012	0.012			Methylocystis	0.367
Roseivivax	0.015	0.016	0.016	0.017	0.016	0.016			Sarcina	0.367
Actinocatenispora	0.015	0.016	0.017	0.017	0.016	0.017			Candidatus_Deianiraea	0.368
Candidatus_Formimonas	0.015	0.016	0.016	0.018	0.016	0.017			Helcococcus	0.368
Pseudanabaena	0.015	0.015	0.015	0.015	0.014	0.015			Xylanimonas	0.368
Ornithobacterium	0.015	0.015	0.014	0.014	0.014	0.014			Lacrimispora	0.369
Telluria	0.015	0.016	0.017	0.017	0.016	0.017			Megasphaera	0.369
Aminobacter	0.015	0.016	0.016	0.017	0.016	0.017			Nitrosophilus	0.369
Halorhodospira	0.015	0.015	0.016	0.017	0.015	0.016			Companilactobacillus	0.37
Pusillimonas	0.015	0.016	0.016	0.017	0.017	0.017			Oceanicola	0.37
Kyrpidia	0.015	0.015	0.016	0.017	0.016	0.016			Sneathia	0.37
Mixta	0.015	0.016	0.015	0.016	0.016	0.016			Cellulomonas	0.371
Ectothiorhodospira	0.015	0.016	0.017	0.017	0.017	0.017			Candidatus_Endoriftia	0.372
Chloracidobacterium	0.015	0.016	0.016	0.017	0.016	0.016			Francisella	0.372
Moorena	0.015	0.015	0.015	0.015	0.014	0.014			Homoserinibacter	0.373
Colwellia	0.015	0.015	0.013	0.011	0.01	0.011			Maridesulfovibrio	0.373
Candidatus_Blochmannia	0.015	0.016	0.014	0.009	0.008	0.008			Capnocytophaga	0.374
Paludisphaera	0.015	0.017	0.017	0.017	0.016	0.016			Plantactinospora	0.374
Chlorobium	0.015	0.016	0.016	0.016	0.016	0.017			Bombilactobacillus	0.375
Chelatococcus	0.015	0.015	0.016	0.017	0.016	0.016			Flagellatimonas	0.376
Pelobacter	0.015	0.016	0.015	0.016	0.016	0.016			Aureliella	0.377
Fimbriimonas	0.014	0.016	0.015	0.015	0.015	0.015			Halomicroarcula	0.377
Mannheimia	0.014	0.015	0.013	0.011	0.012	0.012			Methylobacterium	0.377
Candidatus_Desulforudis	0.014	0.015	0.015	0.017	0.015	0.015			Salidesulfovibrio	0.377
Salinivirga	0.014	0.014	0.014	0.013	0.013	0.014			Ichthyobacterium	0.379
Tsuneonella	0.014	0.015	0.015	0.016	0.015	0.015			Rhodocytophaga	0.379
Ferrimonas	0.014	0.015	0.015	0.015	0.015	0.015			Antarcticibacterium	0.38
Wenzhouxiangella	0.014	0.016	0.015	0.016	0.016	0.017			Bergeyella	0.38
Labrenzia	0.014	0.015	0.015	0.016	0.016	0.015			Cronobacter	0.38
Zobellella	0.014	0.015	0.016	0.017	0.016	0.016			Mycoplasmopsis	0.38
Protaetiibacter	0.014	0.016	0.016	0.017	0.015	0.016			Barnesiella	0.381
Jonquetella	0.014	0.015	0.015	0.016	0.016	0.016			Candidatus_Fonsibacter	0.381
Sporomusa	0.014	0.015	0.014	0.015	0.015	0.015			Mesoplasma	0.381
Methylosinus	0.014	0.015	0.016	0.016	0.016	0.016			Methylocapsa	0.381
Alteracholeplasma	0.014	0.014	0.012	0.009	0.01	0.01			Allosaccharopolyspora	0.382
Empedobacter	0.014	0.015	0.012	0.01	0.009	0.009			Sedimentibacter	0.382
Oxalobacter	0.014	0.015	0.015	0.015	0.015	0.015			Symbiopectobacterium	0.382
Thiohalobacter	0.014	0.015	0.015	0.016	0.015	0.015			Aquirufa	0.383
Faecalitalea	0.014	0.014	0.013	0.013	0.013	0.013			Kurthia	0.383
Sarcina	0.014	0.015	0.013	0.009	0.01	0.01			Spiribacter	0.383
Pseudooceanicola	0.014	0.015	0.016	0.016	0.016	0.016			Candidatus_Contubernalis	0.384
Helcococcus	0.014	0.014	0.012	0.011	0.011	0.011			Candidatus_Profftella	0.384
Sphaerobacter	0.014	0.015	0.015	0.016	0.015	0.015			Denitrovibrio	0.385
Sphingorhabdus	0.014	0.015	0.015	0.015	0.015	0.016			Aureimonas	0.386
Paraflavitalea	0.014	0.015	0.015	0.015	0.015	0.015			Candidatus_Endolissoclinum	0.386
Nitrogeniibacter	0.014	0.015	0.015	0.015	0.015	0.015			Cohnella	0.386
Pectinatus	0.014	0.014	0.013	0.013	0.014	0.013			Halococcus	0.387
Pluralibacter	0.014	0.015	0.015	0.016	0.014	0.016			Alteromonas	0.388
Chlamydia	0.014	0.015	0.013	0.012	0.013	0.013			Fervidibacillus	0.388
Methylomusa	0.014	0.013	0.013	0.014	0.013	0.014			Ilyobacter	0.388
Dictyoglomus	0.014	0.014	0.011	0.008	0.006	0.007			Devosia	0.389
Rhodovastum	0.014	0.015	0.014	0.015	0.015	0.015			Gluconacetobacter	0.389
Sulfurospirillum	0.014	0.016	0.017	0.011	0.011	0.011			Maliibacterium	0.39
Dehalogenimonas	0.014	0.014	0.014	0.015	0.014	0.014			Proteiniclasticum	0.39
Mahella	0.014	0.014	0.014	0.015	0.014	0.014			Kaistella	0.392
Sulfurovum	0.014	0.014	0.013	0.013	0.012	0.013			Paracholeplasma	0.392
Pasteurella	0.014	0.013	0.012	0.009	0.009	0.01			Moritella	0.393
Candidatus_Koribacter	0.014	0.015	0.015	0.015	0.015	0.015			Pseudoduganella	0.393
Streptomonospora	0.014	0.015	0.015	0.016	0.015	0.016			Truepera	0.393
Desulfolutivibrio	0.014	0.015	0.015	0.017	0.015	0.015			Candidatus_Paracaedibacter	0.394
Caldilinea	0.014	0.015	0.015	0.016	0.015	0.015			Actinacidiphila	0.395
Niastella	0.014	0.014	0.014	0.014	0.014	0.014			Chryseolinea	0.395
Caulifigura	0.014	0.016	0.015	0.015	0.016	0.015			Hungatella	0.395
Thermanaerosceptrum	0.014	0.014	0.014	0.015	0.014	0.014			Luteimicrobium	0.395
Pannonibacter	0.013	0.014	0.014	0.015	0.015	0.014			Ramlibacter	0.395
Alienimonas	0.013	0.015	0.015	0.015	0.015	0.015			Sodalis	0.395
Staphylospora	0.013	0.013	0.014	0.014	0.013	0.014			Aequoribacter	0.396
Orrella	0.013	0.014	0.015	0.015	0.015	0.015			Aquisphaera	0.396
Catenulispora	0.013	0.015	0.015	0.016	0.014	0.015			Asticcacaulis	0.396
Sulfurifustis	0.013	0.015	0.015	0.015	0.014	0.015			Caldicellulosiruptor	0.396
Amedibacterium	0.013	0.013	0.013	0.01	0.011	0.011			Lapidilactobacillus	0.396
Frigoriglobus	0.013	0.015	0.014	0.014	0.014	0.015			Peptostreptococcus	0.396
Reichenbachiella	0.013	0.014	0.014	0.013	0.013	0.014			Aminobacter	0.397
Capillimicrobium	0.013	0.015	0.015	0.015	0.015	0.015			Prauserella	0.397
Geosporobacter	0.013	0.012	0.012	0.011	0.011	0.011			Chromobacterium	0.398
Kingella	0.013	0.013	0.013	0.013	0.013	0.013			Actinomadura	0.399
Citricoccus	0.013	0.015	0.015	0.016	0.015	0.015			Aegicerativicinus	0.399
Xenorhabdus	0.013	0.014	0.013	0.011	0.011	0.011			Candidatus_Hodgkinia	0.399
Liquorilactobacillus	0.013	0.013	0.012	0.01	0.01	0.01			Advenella	0.4
Solimonas	0.013	0.015	0.015	0.015	0.015	0.015			Leeuwenhoekiella	0.4
Sedimentibacter	0.013	0.013	0.012	0.009	0.009	0.01			Pelagerythrobacter	0.4
Dehalobacterium	0.013	0.014	0.014	0.014	0.013	0.013			Ferrimonas	0.401
Gudongella	0.013	0.012	0.012	0.013	0.012	0.013			Gallaecimonas	0.401
Roseimaritima	0.013	0.015	0.014	0.015	0.014	0.015			Leifsonia	0.402
Thermosipho	0.013	0.013	0.012	0.01	0.009	0.01			Phaeobacter	0.402
Croceimicrobium	0.013	0.013	0.013	0.013	0.014	0.014			Roseibacterium	0.402
Candidatus_Planktophila	0.013	0.014	0.013	0.013	0.013	0.013			Acuticoccus	0.404
Dermabacter	0.013	0.013	0.014	0.014	0.014	0.014			Desulfurobacterium	0.404
Plantactinospora	0.013	0.015	0.015	0.016	0.014	0.015			Gilliamella	0.404
Latilactobacillus	0.013	0.014	0.012	0.011	0.011	0.012			Gryllotalpicola	0.404
Pelosinus	0.013	0.013	0.012	0.011	0.011	0.011			Sphingosinicella	0.404
Cobetia	0.013	0.013	0.013	0.014	0.013	0.014			Anaeropeptidivorans	0.405
Halanaerobium	0.013	0.013	0.011	0.009	0.008	0.009			Cutibacterium	0.405
Dokdonia	0.013	0.013	0.011	0.011	0.011	0.012			Tessaracoccus	0.405
Plantibacter	0.013	0.014	0.014	0.015	0.014	0.014			Christensenella	0.406
Biomaibacter	0.013	0.012	0.013	0.013	0.013	0.013			Gracilibacillus	0.406
Serpentinimonas	0.013	0.011	0.011	0.013	0.019	0.011			Mannheimia	0.406
Stackebrandtia	0.013	0.013	0.013	0.014	0.013	0.014			Hyphomicrobium	0.407
Thermotoga	0.013	0.013	0.013	0.012	0.012	0.012			Sulfuricella	0.407
Meiothermus	0.013	0.014	0.013	0.015	0.013	0.014			Tannockella	0.408
Oceanithermus	0.013	0.014	0.015	0.015	0.015	0.014			Aquicella	0.409
Frondihabitans	0.013	0.014	0.014	0.014	0.013	0.014			Oceanobacillus	0.409
Occallatibacter	0.013	0.014	0.014	0.014	0.014	0.014			Qipengyuania	0.409
Ezakiella	0.013	0.012	0.012	0.01	0.011	0.011			Rhodococcus	0.409
Cruoricaptor	0.013	0.013	0.014	0.013	0.014	0.014			Aggregatimonas	0.41
Borreliella	0.012	0.013	0.011	0.006	0.006	0.006			Leadbetterella	0.41
Blastochloris	0.012	0.014	0.015	0.015	0.015	0.014			Methylomicrobium	0.41
Sedimentisphaera	0.012	0.013	0.013	0.013	0.013	0.013			Salegentibacter	0.41
Persicobacter	0.012	0.013	0.013	0.012	0.012	0.012			Citromicrobium	0.411
Anaerohalosphaera	0.012	0.013	0.013	0.013	0.013	0.013			Curtobacterium	0.411
Fenollaria	0.012	0.012	0.012	0.012	0.011	0.011			Dehalococcoides	0.411
Microcystis	0.012	0.013	0.013	0.012	0.011	0.012			Humisphaera	0.411
Modestobacter	0.012	0.014	0.014	0.015	0.015	0.015			Methanolacinia	0.411
Fictibacillus	0.012	0.012	0.012	0.011	0.01	0.011			Salinimicrobium	0.411
Phycicoccus	0.012	0.013	0.014	0.015	0.014	0.014			Tatumella	0.411
Horticoccus	0.012	0.015	0.014	0.014	0.014	0.013			Neobacillus	0.412
Salicibibacter	0.012	0.013	0.012	0.012	0.012	0.011			Bifidobacterium	0.413
Tardiphaga	0.012	0.012	0.013	0.013	0.012	0.012			Cellulosimicrobium	0.413
Singulisphaera	0.012	0.014	0.014	0.014	0.014	0.014			Desulforamulus	0.413
Microterricola	0.012	0.013	0.013	0.014	0.013	0.014			Leptothermofonsia	0.413
Sinomonas	0.012	0.013	0.013	0.014	0.013	0.013			Weissella	0.413
Euzebya	0.012	0.012	0.014	0.014	0.013	0.013			Desulfatibacillum	0.414
Emticicia	0.012	0.012	0.011	0.012	0.011	0.012			Epidermidibacterium	0.414
Paroceanicella	0.012	0.013	0.013	0.014	0.014	0.014			Jiella	0.414
Lentisphaera	0.012	0.014	0.013	0.012	0.012	0.013			Methanospirillum	0.414
Cloacibacterium	0.012	0.021	0.027	0.006	0.007	0.006			Ferriphaselus	0.416
Mariniplasma	0.012	0.013	0.011	0.009	0.01	0.009			Thalassococcus	0.416
Porphyrobacter	0.012	0.013	0.013	0.014	0.013	0.014			Collinsella	0.417
Solwaraspora	0.012	0.013	0.014	0.014	0.013	0.014			Caldichromatium	0.418
Stappia	0.012	0.013	0.013	0.015	0.013	0.013			Kibdelosporangium	0.418
Tistrella	0.012	0.013	0.014	0.014	0.013	0.013			Methanoplanus	0.418
Sutcliffiella	0.012	0.012	0.012	0.01	0.009	0.009			Raoultella	0.418
Acididesulfobacillus	0.012	0.013	0.013	0.014	0.013	0.014			Terrisporobacter	0.418
Tomitella	0.012	0.013	0.013	0.014	0.013	0.013			Psychrobacillus	0.42
Zobellia	0.012	0.012	0.012	0.012	0.012	0.012			Cytobacillus	0.421
Methanoculleus	0.012	0.012	0.011	0.01	0.011	0.011			Myroides	0.421
Rubrivivax	0.012	0.013	0.013	0.014	0.014	0.012			Salinicoccus	0.421
Hathewaya	0.012	0.012	0.011	0.009	0.008	0.009			Candidatus_Thioglobus	0.422
Heyndrickxia	0.012	0.013	0.011	0.009	0.009	0.01			Glaesserella	0.423
Natrinema	0.012	0.013	0.013	0.013	0.012	0.013			Methanosarcina	0.423
Pyxidicoccus	0.012	0.013	0.012	0.013	0.012	0.013			Roseibium	0.423
Candidatus_Contubernalis	0.012	0.012	0.012	0.012	0.013	0.012			Gottschalkia	0.424
Fluviicola	0.012	0.012	0.012	0.012	0.012	0.012			Pediococcus	0.424
Maioricimonas	0.012	0.013	0.013	0.013	0.013	0.013			Micropruina	0.426
Methyloceanibacter	0.012	0.013	0.013	0.013	0.012	0.013			Opitutus	0.426
Halobaculum	0.012	0.014	0.014	0.014	0.013	0.014			Gloeomargarita	0.427
Marinitoga	0.012	0.012	0.01	0.007	0.006	0.007			Xanthobacter	0.427
Maribellus	0.012	0.013	0.011	0.011	0.011	0.012			Desulfoscipio	0.428
Nitrospina	0.012	0.012	0.012	0.013	0.012	0.012			Echinicola	0.428
Jeotgalicoccus	0.012	0.012	0.011	0.01	0.01	0.01			Methanobacterium	0.428
Afipia	0.012	0.012	0.013	0.013	0.013	0.013			Paenisporosarcina	0.428
Blastococcus	0.012	0.013	0.013	0.014	0.013	0.013			Thermoanaerobacterium	0.428
Aquincola	0.011	0.012	0.012	0.013	0.013	0.012			Desulfarculus	0.429
Duodenibacillus	0.011	0.011	0.011	0.011	0.012	0.011			Halobacillus	0.43
Algibacter	0.011	0.012	0.01	0.007	0.007	0.007			Cryobacterium	0.431
Egicoccus	0.011	0.012	0.012	0.013	0.013	0.012			Mahella	0.431
Thiomicrorhabdus	0.011	0.011	0.011	0.01	0.01	0.01			Nakamurella	0.431
Desulfosudis	0.011	0.012	0.013	0.013	0.012	0.013			Sulfurimicrobium	0.431
Alloalcanivorax	0.011	0.012	0.013	0.013	0.012	0.013			Dactylosporangium	0.433
Elusimicrobium	0.011	0.012	0.01	0.009	0.012	0.012			Fulvivirga	0.433
Thiocystis	0.011	0.012	0.013	0.013	0.013	0.013			Methanohalophilus	0.433
Parascardovia	0.011	0.012	0.012	0.013	0.012	0.012			Thermobaculum	0.433
Gilliamella	0.011	0.012	0.01	0.008	0.007	0.007			Dermatophilus	0.434
Halarcobacter	0.011	0.012	0.01	0.006	0.006	0.006			Ornithobacterium	0.434
Vitreoscilla	0.011	0.011	0.011	0.012	0.012	0.011			Geovibrio	0.435
Methylacidimicrobium	0.011	0.012	0.012	0.012	0.012	0.012			Erysipelothrix	0.437
Octadecabacter	0.011	0.012	0.011	0.012	0.011	0.012			Xianfuyuplasma	0.437
Chondromyces	0.011	0.012	0.013	0.013	0.013	0.012			Defluviicoccus	0.438
Malacoplasma	0.011	0.012	0.01	0.007	0.008	0.007			Duodenibacillus	0.438
Ureaplasma	0.011	0.013	0.011	0.008	0.009	0.008			Pseudorhodobacter	0.438
Anabaena	0.011	0.01	0.007	0.007	0.006	0.007			Dehalobacter	0.439
Acuticoccus	0.011	0.012	0.013	0.013	0.012	0.013			Sulfitobacter	0.439
Petrocella	0.011	0.011	0.011	0.01	0.01	0.01			Acholeplasma	0.44
Niveispirillum	0.011	0.014	0.013	0.013	0.014	0.017			Duncaniella	0.44
Pseudosulfitobacter	0.011	0.012	0.011	0.012	0.012	0.012			Burkholderia	0.441
Desulfococcus	0.011	0.012	0.012	0.013	0.012	0.012			Legionella	0.441
Gloeothece	0.011	0.012	0.011	0.009	0.008	0.009			Maribacter	0.441
Serpentinicella	0.011	0.011	0.009	0.008	0.008	0.008			Mucispirillum	0.442
Ehrlichia	0.011	0.012	0.01	0.006	0.006	0.006			Spiroplasma	0.442
Paraconexibacter	0.011	0.012	0.012	0.013	0.013	0.012			Bremerella	0.443
Salisediminibacterium	0.011	0.011	0.011	0.012	0.011	0.012			Coriobacterium	0.443
Sanguibacter	0.011	0.013	0.012	0.013	0.012	0.012			Salipaludibacillus	0.443
Nordella	0.011	0.012	0.012	0.013	0.012	0.012			Stanieria	0.443
Sulfurivermis	0.011	0.011	0.012	0.012	0.012	0.012			Lactobacillus	0.444
Acidiphilium	0.011	0.012	0.012	0.012	0.012	0.012			Oerskovia	0.444
Mitsuaria	0.011	0.012	0.013	0.013	0.013	0.013			Rhizorhabdus	0.444
Marichromatium	0.011	0.011	0.012	0.012	0.012	0.012			Sutterella	0.444
Dermacoccus	0.011	0.013	0.012	0.013	0.012	0.013			Bacteriovorax	0.445
Halorussus	0.011	0.013	0.012	0.012	0.012	0.012			Mogibacterium	0.445
Immundisolibacter	0.011	0.012	0.012	0.012	0.012	0.013			Nonomuraea	0.445
Lignipirellula	0.011	0.012	0.012	0.012	0.012	0.011			Paracoccus	0.445
Marivirga	0.011	0.011	0.01	0.009	0.009	0.01			Pedobacter	0.445
Ferruginibacter	0.011	0.012	0.011	0.01	0.01	0.011			Trueperella	0.445
Gracilibacillus	0.011	0.011	0.01	0.008	0.008	0.009			Caproicibacterium	0.446
Thermosediminibacter	0.011	0.011	0.012	0.012	0.012	0.012			Enterococcus	0.446
Piscinibacter	0.011	0.012	0.011	0.012	0.012	0.012			Telluria	0.446
Methanococcus	0.011	0.011	0.009	0.006	0.006	0.006			Acidilutibacter	0.447
Halorubrum	0.011	0.012	0.012	0.012	0.011	0.012			Candidatus_Portiera	0.447
Methylogaea	0.011	0.011	0.011	0.012	0.012	0.011			Desulfotalea	0.447
Candidatus_Azobacteroides	0.011	0.012	0.011	0.011	0.011	0.011			Euzebya	0.447
Lelliottia	0.011	0.011	0.012	0.012	0.011	0.012			Haladaptatus	0.447
Miniphocaeibacter	0.011	0.011	0.01	0.008	0.008	0.008			Calothrix	0.448
Labrys	0.011	0.01	0.012	0.013	0.011	0.012			Sabulilitoribacter	0.448
Herbiconiux	0.011	0.011	0.012	0.012	0.011	0.011			Thiomicrospira	0.448
Thermobaculum	0.011	0.011	0.011	0.012	0.012	0.012			Miniphocaeibacter	0.449
Solibacillus	0.011	0.01	0.009	0.008	0.007	0.008			Phyllobacterium	0.449
Olleya	0.011	0.01	0.008	0.007	0.006	0.006			Treponema	0.449
Maridesulfovibrio	0.011	0.011	0.011	0.011	0.01	0.01			Floricoccus	0.45
Riemerella	0.011	0.012	0.01	0.008	0.008	0.009			Caldithrix	0.452
Lentibacillus	0.01	0.01	0.01	0.009	0.009	0.009			Phototrophicus	0.453
Ferrovibrio	0.01	0.011	0.011	0.012	0.011	0.011			Ponticoccus	0.453
Gulosibacter	0.01	0.011	0.011	0.011	0.011	0.012			Hydrogenimonas	0.454
Stella	0.01	0.011	0.011	0.012	0.011	0.011			Mycolicibacterium	0.454
Gemmobacter	0.01	0.011	0.011	0.012	0.012	0.012			Streptococcus	0.454
Actinosynnema	0.01	0.011	0.011	0.012	0.012	0.011			Sulfidibacter	0.454
Mariprofundus	0.01	0.011	0.011	0.011	0.011	0.011			Telmatocola	0.454
Pulveribacter	0.01	0.008	0.008	0.01	0.018	0.007			Tetragenococcus	0.454
Thermochromatium	0.01	0.01	0.01	0.011	0.011	0.011			Alloalcanivorax	0.455
Aggregatibacter	0.01	0.01	0.01	0.01	0.009	0.009			Brevibacillus	0.455
Pimelobacter	0.01	0.011	0.011	0.013	0.012	0.012			Amphritea	0.456
Cyclonatronum	0.01	0.01	0.01	0.01	0.011	0.011			Desulfobacca	0.456
Kushneria	0.01	0.011	0.011	0.011	0.011	0.012			Fictibacillus	0.456
Gottfriedia	0.01	0.011	0.01	0.008	0.008	0.009			Fimbriimonas	0.458
Desulfoscipio	0.01	0.011	0.011	0.011	0.011	0.011			Microcella	0.458
Evansella	0.01	0.01	0.009	0.008	0.008	0.008			Pseudopedobacter	0.458
Ilumatobacter	0.01	0.011	0.011	0.011	0.011	0.011			Faecalibacterium	0.46
Methanofollis	0.01	0.011	0.01	0.01	0.01	0.01			Microbulbifer	0.461
Mobiluncus	0.01	0.011	0.01	0.011	0.012	0.011			Oenococcus	0.461
Hahella	0.01	0.011	0.011	0.011	0.011	0.011			Sulfurifustis	0.461
Limnobacter	0.01	0.005	0.005	0.005	0.004	0.004			Candidatus_Methylospira	0.462
Desulfosediminicola	0.01	0.011	0.011	0.01	0.01	0.011			Corynebacterium	0.462
Desulfurivibrio	0.01	0.011	0.011	0.012	0.011	0.011			Paludibacter	0.462
Alloacidobacterium	0.01	0.011	0.011	0.012	0.011	0.012			Paraflavitalea	0.462
Peptostreptococcus	0.01	0.01	0.009	0.008	0.008	0.008			Periweissella	0.463
Salinicola	0.01	0.01	0.011	0.011	0.011	0.012			Thermochromatium	0.463
Methylibium	0.01	0.011	0.011	0.011	0.011	0.011			Viridibacillus	0.463
Candidatus_Kinetoplastibacterium	0.01	0.01	0.009	0.006	0.006	0.006			Candidatus_Pelagibacter	0.464
Tissierella	0.01	0.01	0.01	0.008	0.009	0.008			Ruania	0.464
Spongiibacter	0.01	0.011	0.011	0.011	0.011	0.011			Zhaonella	0.464
Pirellula	0.01	0.011	0.01	0.011	0.01	0.01			Persicimonas	0.465
Ndongobacter	0.01	0.011	0.011	0.012	0.011	0.011			Acaryochloris	0.467
Candidatus_Saccharimonas	0.01	0.011	0.011	0.01	0.01	0.011			Anaerobacillus	0.467
Nitrosomonas	0.01	0.01	0.01	0.009	0.009	0.009			Leminorella	0.467
Fuscovulum	0.01	0.01	0.01	0.011	0.01	0.011			Methanoregula	0.467
Salegentibacter	0.01	0.01	0.009	0.008	0.008	0.008			Natronococcus	0.467
Nitrosospira	0.01	0.01	0.01	0.011	0.01	0.011			Octadecabacter	0.468
Thiocapsa	0.01	0.011	0.011	0.011	0.011	0.011			Paraurantiacibacter	0.468
Venatoribacter	0.01	0.004	0.004	0.004	0.004	0.004			Ezakiella	0.469
Roseococcus	0.01	0.011	0.011	0.012	0.011	0.011			Methylovorus	0.469
Epilithonimonas	0.01	0.01	0.009	0.008	0.007	0.008			Robiginitalea	0.469
Kluyvera	0.01	0.011	0.011	0.011	0.01	0.011			Schleiferilactobacillus	0.469
Methanocaldococcus	0.01	0.011	0.008	0.006	0.005	0.005			Anaerococcus	0.47
Gottschalkia	0.01	0.01	0.009	0.007	0.007	0.007			Geotalea	0.47
Parazoarcus	0.01	0.01	0.01	0.01	0.011	0.01			Cystobacter	0.471
Actinopolymorpha	0.01	0.011	0.012	0.011	0.01	0.011			Desulfosediminicola	0.471
Thioflavicoccus	0.01	0.012	0.012	0.012	0.012	0.011			Halanaerobium	0.472
Acetoanaerobium	0.01	0.009	0.008	0.007	0.007	0.007			Novisyntrophococcus	0.472
Micropruina	0.01	0.011	0.011	0.01	0.01	0.01			Petrocella	0.473
Jeongeupia	0.01	0.011	0.011	0.011	0.011	0.011			Thermocaproicibacter	0.473
Sulfuriferula	0.01	0.01	0.009	0.01	0.01	0.01			Alkalihalobacillus	0.474
Paracholeplasma	0.01	0.009	0.009	0.006	0.008	0.008			Egibacter	0.474
Alkalilimnicola	0.01	0.009	0.01	0.01	0.01	0.01			Flammeovirga	0.474
Psychrobacillus	0.01	0.01	0.009	0.007	0.007	0.007			Bizionia	0.475
Oceanotoga	0.01	0.009	0.007	0.005	0.004	0.004			Peptacetobacter	0.475
Desulfurispirillum	0.01	0.01	0.01	0.011	0.011	0.01			Wenzhouxiangella	0.475
Cyclobacterium	0.01	0.01	0.009	0.008	0.008	0.008			Arachidicoccus	0.476
Candidatus_Velamenicoccus	0.01	0.01	0.01	0.011	0.01	0.01			Chamaesiphon	0.476
Aliiroseovarius	0.01	0.011	0.011	0.011	0.01	0.01			Pusillimonas	0.477
Pseudofrankia	0.01	0.011	0.011	0.011	0.011	0.011			Caproicibacter	0.478
Sediminispirochaeta	0.009	0.01	0.01	0.01	0.01	0.01			Desulfomicrobium	0.478
Roseobacter	0.009	0.01	0.011	0.011	0.01	0.01			Desulfurivibrio	0.478
Thioclava	0.009	0.01	0.011	0.011	0.011	0.011			Halarchaeum	0.478
Thalassomonas	0.009	0.009	0.009	0.009	0.008	0.009			Oleidesulfovibrio	0.478
Polymorphobacter	0.009	0.01	0.01	0.01	0.01	0.01			Salinivibrio	0.478
Schleiferilactobacillus	0.009	0.01	0.011	0.011	0.01	0.011			Kangiella	0.479
Kibdelosporangium	0.009	0.01	0.011	0.011	0.01	0.011			Acidihalobacter	0.48
Azorhizobium	0.009	0.011	0.01	0.011	0.01	0.01			Blastococcus	0.48
Eikenella	0.009	0.01	0.01	0.01	0.01	0.01			Gallibacterium	0.481
Kytococcus	0.009	0.01	0.011	0.011	0.011	0.011			Plantibacter	0.481
Syntrophobotulus	0.009	0.01	0.01	0.01	0.01	0.011			Gillisia	0.482
Allokutzneria	0.009	0.01	0.01	0.011	0.01	0.01			Natranaerofaba	0.482
Cystobacter	0.009	0.009	0.01	0.01	0.009	0.01			Allocoleopsis	0.483
Syntrophobacter	0.009	0.01	0.011	0.01	0.01	0.01			Corallococcus	0.483
Halioglobus	0.009	0.01	0.01	0.01	0.01	0.01			Parasphingorhabdus	0.483
Limihaloglobus	0.009	0.01	0.01	0.01	0.01	0.01			Zobellella	0.483
Rhodoplanes	0.009	0.009	0.01	0.01	0.01	0.01			Caballeronia	0.484
Thermacetogenium	0.009	0.01	0.01	0.01	0.01	0.01			Croceimicrobium	0.485
Cryptobacterium	0.009	0.01	0.01	0.01	0.01	0.009			Tuwongella	0.485
Gardnerella	0.009	0.009	0.008	0.007	0.007	0.008			Yokenella	0.485
Couchioplanes	0.009	0.01	0.011	0.011	0.01	0.01			Marichromatium	0.486
Sphingosinithalassobacter	0.009	0.01	0.01	0.011	0.01	0.011			Pelolinea	0.486
Halomicroarcula	0.009	0.01	0.01	0.011	0.01	0.01			Phytohabitans	0.486
Oleidesulfovibrio	0.009	0.01	0.01	0.011	0.01	0.01			Thermoleptolyngbya	0.486
Oceanimonas	0.009	0.01	0.01	0.01	0.01	0.01			Lentilitoribacter	0.487
Caloranaerobacter	0.009	0.01	0.009	0.007	0.007	0.007			Spongiibacter	0.487
Oenococcus	0.009	0.009	0.009	0.008	0.008	0.008			Pseudazoarcus	0.488
Planctopirus	0.009	0.01	0.01	0.009	0.009	0.009			Aggregatibacter	0.489
Loigolactobacillus	0.009	0.009	0.009	0.008	0.008	0.008			Microbacterium	0.489
Castellaniella	0.009	0.009	0.009	0.01	0.01	0.009			Nostoc	0.489
Pelagibacterium	0.009	0.01	0.01	0.011	0.01	0.01			Saccharothrix	0.489
Scytonema	0.009	0.01	0.008	0.008	0.007	0.008			Georgenia	0.49
Desulfobacter	0.009	0.009	0.009	0.01	0.009	0.009			Methanomicrobium	0.49
Frigoribacterium	0.009	0.01	0.01	0.011	0.01	0.01			Sellimonas	0.491
Sulfuricaulis	0.009	0.01	0.01	0.01	0.01	0.011			Anaeromicropila	0.493
Idiomarina	0.009	0.009	0.008	0.008	0.008	0.008			Halioglobus	0.493
Desulfoglaeba	0.009	0.01	0.01	0.01	0.01	0.01			Haloglomus	0.493
Chamaesiphon	0.009	0.009	0.009	0.009	0.009	0.009			Candidatus_Phytoplasma	0.494
Indioceanicola	0.009	0.009	0.01	0.01	0.01	0.01			Chondromyces	0.494
Keratinibaculum	0.009	0.009	0.008	0.007	0.007	0.007			Mycobacteroides	0.494
Catellatospora	0.009	0.01	0.01	0.011	0.01	0.01			Pantoea	0.494
Ideonella	0.009	0.009	0.01	0.01	0.011	0.009			Rouxiella	0.494
Granulicatella	0.009	0.009	0.009	0.008	0.008	0.008			Tepidiforma	0.494
Paeniglutamicibacter	0.009	0.009	0.009	0.01	0.009	0.01			Apilactobacillus	0.495
Gephyromycinifex	0.009	0.01	0.01	0.011	0.011	0.011			Formicincola	0.495
Halobacterium	0.009	0.01	0.01	0.01	0.01	0.01			Neisseria	0.495
Aquabacter	0.009	0.01	0.01	0.011	0.01	0.01			Rubripirellula	0.495
Flagellimonas	0.009	0.009	0.008	0.008	0.008	0.008			Sphaerospermopsis	0.495
Actinomarinicola	0.009	0.01	0.01	0.009	0.009	0.009			Halapricum	0.496
Leadbetterella	0.009	0.008	0.008	0.008	0.008	0.008			Methanocaldococcus	0.496
Ureibacillus	0.009	0.009	0.008	0.007	0.007	0.007			Pseudarthrobacter	0.496
Ammonifex	0.009	0.009	0.009	0.01	0.009	0.01			Collimonas	0.497
Isosphaera	0.009	0.01	0.009	0.01	0.01	0.01			Geitlerinema	0.497
Methylomagnum	0.009	0.009	0.01	0.01	0.01	0.01			Arthrobacter	0.498
Lautropia	0.009	0.009	0.009	0.01	0.01	0.01			Kluyvera	0.498
Rugamonas	0.009	0.01	0.01	0.011	0.01	0.01			Rummeliibacillus	0.499
Halothiobacillus	0.009	0.009	0.009	0.01	0.009	0.01			Scardovia	0.499
Arsenophonus	0.009	0.009	0.008	0.005	0.005	0.005			Modestobacter	0.5
Melittangium	0.009	0.01	0.01	0.01	0.01	0.01			Neomicrococcus	0.5
Thalassotalea	0.009	0.009	0.008	0.008	0.008	0.008			Pontibacter	0.5
Filifactor	0.009	0.009	0.009	0.008	0.008	0.008			Pontibacillus	0.501
Stigmatella	0.009	0.009	0.01	0.009	0.009	0.01			Sandaracinus	0.502
Longicatena	0.009	0.009	0.009	0.008	0.008	0.008			Skermanella	0.502
Thermincola	0.009	0.009	0.009	0.009	0.009	0.009			Geobacter	0.503
Truepera	0.009	0.009	0.009	0.009	0.009	0.009			Tolumonas	0.503
Liberibacter	0.009	0.009	0.008	0.007	0.007	0.007			Sphingopyxis	0.504
Halovivax	0.009	0.01	0.01	0.01	0.009	0.01			Williamsoniiplasma	0.504
Chelativorans	0.009	0.009	0.009	0.01	0.009	0.009			Microvenator	0.505
Paucilactobacillus	0.009	0.009	0.008	0.007	0.007	0.007			Sphingorhabdus	0.505
Methylocaldum	0.009	0.009	0.01	0.01	0.011	0.01			Vibrio	0.505
Methylovirgula	0.009	0.009	0.009	0.009	0.009	0.009			Kytococcus	0.506
Photorhabdus	0.009	0.009	0.008	0.007	0.007	0.007			Sulfuritalea	0.507
Xylophilus	0.009	0.01	0.009	0.01	0.01	0.009			Turneriella	0.507
Lichenihabitans	0.009	0.01	0.009	0.01	0.01	0.01			Brochothrix	0.508
Uruburuella	0.009	0.009	0.009	0.009	0.009	0.008			Fluviispira	0.508
Desulfotomaculum	0.009	0.009	0.009	0.009	0.009	0.009			Intrasporangium	0.508
Candidatus_Cardinium	0.009	0.009	0.008	0.008	0.009	0.008			Polaromonas	0.508
Nisaea	0.009	0.009	0.009	0.01	0.009	0.009			Edaphobacter	0.509
Yinghuangia	0.009	0.01	0.01	0.01	0.01	0.01			Kalamiella	0.509
Entomospira	0.009	0.01	0.009	0.009	0.009	0.009			Paraglaciecola	0.509
Anatilimnocola	0.009	0.009	0.009	0.009	0.009	0.009			Trichlorobacter	0.509
Dokdonella	0.009	0.009	0.009	0.01	0.009	0.009			Candidatus_Hoaglandella	0.51
Curvibacter	0.009	0.008	0.008	0.009	0.01	0.008			Actinosynnema	0.512
Syntrophus	0.009	0.009	0.009	0.009	0.009	0.009			Paralcaligenes	0.512
Methylocella	0.008	0.009	0.009	0.01	0.009	0.009			Plesiomonas	0.512
Pseudovibrio	0.008	0.008	0.008	0.008	0.008	0.009			Piscinibacter	0.513
Granulibacter	0.008	0.008	0.008	0.009	0.008	0.009			Pseudolysobacter	0.513
Chenggangzhangella	0.008	0.009	0.009	0.009	0.009	0.009			Sporosarcina	0.513
Brucepastera	0.008	0.009	0.009	0.008	0.008	0.009			Trichothermofontia	0.513
Cnuibacter	0.008	0.008	0.008	0.009	0.009	0.008			Leuconostoc	0.514
Subtercola	0.008	0.009	0.01	0.01	0.009	0.009			Magnetospirillum	0.514
Thermobispora	0.008	0.01	0.01	0.01	0.009	0.01			Aurantimicrobium	0.515
Kaistia	0.008	0.009	0.009	0.01	0.009	0.009			Deinococcus	0.516
Teredinibacter	0.008	0.009	0.009	0.009	0.008	0.009			Gottfriedia	0.516
Gracilinema	0.008	0.009	0.008	0.008	0.008	0.008			Tsukamurella	0.516
Paracrocinitomix	0.008	0.008	0.008	0.008	0.008	0.008			Clavibacter	0.517
Desulfolithobacter	0.008	0.008	0.009	0.009	0.009	0.009			Liquorilactobacillus	0.517
Desulfofarcimen	0.008	0.008	0.008	0.008	0.008	0.008			Nocardia	0.517
Salinivibrio	0.008	0.008	0.008	0.008	0.008	0.009			Sandaracinobacteroides	0.517
Psychroflexus	0.008	0.008	0.007	0.007	0.006	0.007			Sinomonas	0.517
Croceibacter	0.008	0.008	0.009	0.008	0.009	0.009			Exiguobacterium	0.518
Hoeflea	0.008	0.009	0.009	0.01	0.009	0.009			Kingella	0.519
Actinacidiphila	0.008	0.009	0.008	0.009	0.008	0.009			Lacunisphaera	0.52
Anaerobacillus	0.008	0.008	0.008	0.006	0.007	0.007			Microlunatus	0.522
Laribacter	0.008	0.009	0.009	0.009	0.009	0.009			Candidatus_Arcticimaribacter	0.523
Verminephrobacter	0.008	0.008	0.008	0.009	0.012	0.007			Gibbsiella	0.523
Elioraea	0.008	0.009	0.009	0.009	0.009	0.009			Thiosulfativibrio	0.523
Rouxiella	0.008	0.008	0.008	0.008	0.008	0.008			Bordetella	0.524
Tahibacter	0.008	0.009	0.008	0.009	0.009	0.009			Methylococcus	0.524
Arcticibacterium	0.008	0.009	0.008	0.008	0.008	0.008			Nitrobacter	0.524
Youhaiella	0.008	0.009	0.009	0.009	0.009	0.009			Oceanirhabdus	0.524
Oryzomicrobium	0.008	0.009	0.009	0.009	0.009	0.009			Dysgonomonas	0.526
Sulfurimicrobium	0.008	0.009	0.009	0.01	0.009	0.009			Hyphococcus	0.526
Bombilactobacillus	0.008	0.008	0.008	0.006	0.006	0.007			Thiodictyon	0.526
Aeoliella	0.008	0.009	0.008	0.009	0.008	0.009			Alkalimarinus	0.527
Cyanobacterium	0.008	0.008	0.007	0.006	0.005	0.006			Heyndrickxia	0.527
Sedimenticola	0.008	0.009	0.009	0.009	0.009	0.009			Occallatibacter	0.527
Niveibacterium	0.008	0.009	0.009	0.009	0.008	0.009			Anatilimnocola	0.528
Rhodopirellula	0.008	0.008	0.009	0.008	0.008	0.008			Cereibacter	0.528
Nitratifractor	0.008	0.008	0.008	0.008	0.008	0.008			Martelella	0.528
Thermodesulfomicrobium	0.008	0.009	0.009	0.009	0.009	0.008			Microvirga	0.528
Acidobacterium	0.008	0.009	0.008	0.009	0.009	0.009			Pacificitalea	0.528
Methanolacinia	0.008	0.008	0.006	0.005	0.007	0.007			Thermosynechococcus	0.528
Schnuerera	0.008	0.008	0.007	0.006	0.006	0.006			Lentilactobacillus	0.529
Simiduia	0.008	0.008	0.009	0.008	0.008	0.009			Methyloceanibacter	0.529
Breoghania	0.008	0.009	0.009	0.009	0.008	0.008			Alkalicella	0.53
Sulfuritortus	0.008	0.009	0.01	0.01	0.01	0.009			Candidatus_Annandia	0.531
Intrasporangium	0.008	0.009	0.009	0.009	0.009	0.009			Metabacillus	0.531
Lacibacter	0.008	0.009	0.008	0.008	0.008	0.008			Qiania	0.531
Minwuia	0.008	0.009	0.009	0.01	0.009	0.009			Roseovarius	0.531
Methylomicrobium	0.008	0.009	0.009	0.01	0.009	0.009			Caldanaerobacter	0.532
Moritella	0.008	0.008	0.007	0.006	0.005	0.006			Lacipirellula	0.532
Cytophaga	0.008	0.008	0.008	0.007	0.008	0.008			Marinicauda	0.532
Paucibacter	0.008	0.008	0.008	0.008	0.009	0.009			Gemmobacter	0.533
Zhaonella	0.008	0.008	0.008	0.008	0.008	0.008			Brachybacterium	0.535
Bradymonas	0.008	0.008	0.008	0.008	0.008	0.008			Oligella	0.535
Fervidobacterium	0.008	0.008	0.008	0.006	0.007	0.006			Streptomonospora	0.535
Lichenicola	0.008	0.009	0.009	0.009	0.009	0.009			Streptosporangium	0.535
Caldithrix	0.008	0.008	0.008	0.008	0.008	0.008			Chloracidobacterium	0.537
Neotabrizicola	0.008	0.008	0.009	0.009	0.009	0.009			Cryptobacterium	0.537
Marinilongibacter	0.008	0.008	0.008	0.008	0.008	0.009			Planctomyces	0.537
Nesterenkonia	0.008	0.008	0.009	0.01	0.009	0.009			Rhodanobacter	0.537
Kineobactrum	0.008	0.008	0.009	0.009	0.008	0.009			Sulfuricaulis	0.537
Flagellatimonas	0.008	0.008	0.009	0.009	0.009	0.009			Lacibacter	0.538
Methylobacter	0.008	0.008	0.008	0.008	0.008	0.008			Phnomibacter	0.538
Salinimicrobium	0.008	0.009	0.009	0.008	0.008	0.009			Verrucomicrobium	0.538
Simplicispira	0.008	0.007	0.007	0.008	0.013	0.006			Woeseia	0.538
Pelagovum	0.008	0.009	0.009	0.009	0.009	0.009			Ewingella	0.539
Dolosigranulum	0.008	0.007	0.007	0.006	0.006	0.007			Thalassobacter	0.539
Crateriforma	0.008	0.008	0.008	0.008	0.008	0.008			Candidatus_Reidiella	0.54
Pontibacillus	0.008	0.007	0.007	0.006	0.006	0.006			Edwardsiella	0.54
Sphingomicrobium	0.008	0.009	0.008	0.009	0.009	0.009			Oceanidesulfovibrio	0.54
Marinithermus	0.008	0.009	0.009	0.009	0.009	0.009			Shewanella	0.54
Methanoplanus	0.008	0.008	0.006	0.004	0.006	0.006			Aeromicrobium	0.541
Acidianus	0.008	0.008	0.006	0.003	0.002	0.003			Cellulosilyticum	0.541
Spiractinospora	0.008	0.008	0.008	0.009	0.008	0.009			Secundilactobacillus	0.541
Paraglaciecola	0.008	0.008	0.007	0.006	0.007	0.007			Taylorella	0.541
Pseudorhizobium	0.008	0.008	0.008	0.008	0.008	0.008			Mariniplasma	0.542
Nitrosococcus	0.008	0.008	0.008	0.008	0.008	0.008			Thermocrinis	0.542
Salinispira	0.008	0.009	0.008	0.009	0.008	0.009			Thiomicrorhabdus	0.542
Acidiferrobacter	0.008	0.008	0.009	0.009	0.009	0.009			Achromobacter	0.543
Sulfurihydrogenibium	0.008	0.007	0.006	0.006	0.005	0.006			Ignavibacterium	0.543
Tateyamaria	0.008	0.008	0.008	0.009	0.009	0.009			Nocardiopsis	0.543
Candidatus_Methylopumilus	0.008	0.008	0.007	0.006	0.006	0.006			Tepidibacter	0.543
Jiella	0.008	0.008	0.008	0.009	0.008	0.009			Fischerella	0.544
Kangiella	0.008	0.007	0.007	0.007	0.007	0.007			Protaetiibacter	0.544
Nitrosophilus	0.008	0.008	0.007	0.005	0.005	0.005			Natronosporangium	0.545
Raineyella	0.008	0.008	0.009	0.009	0.009	0.008			Polymorphospora	0.545
Rhodomicrobium	0.008	0.008	0.008	0.009	0.008	0.008			Archangium	0.546
Cetobacterium	0.008	0.008	0.007	0.005	0.005	0.005			Ignatzschineria	0.546
Tepidimonas	0.008	0.008	0.008	0.008	0.009	0.008			Lawsonella	0.546
Thalassolituus	0.008	0.008	0.007	0.007	0.008	0.008			Entomomonas	0.547
Rivularia	0.008	0.008	0.007	0.006	0.005	0.006			Vescimonas	0.548
Parasphingopyxis	0.008	0.009	0.008	0.008	0.008	0.009			Dysosmobacter	0.549
Undibacterium	0.008	0.007	0.008	0.007	0.007	0.007			Friedmanniella	0.549
Belliella	0.008	0.008	0.008	0.007	0.007	0.007			Oricola	0.549
Salinimonas	0.008	0.007	0.007	0.007	0.007	0.007			Baekduia	0.55
Ketogulonicigenium	0.008	0.007	0.008	0.008	0.008	0.009			Cedecea	0.55
Acaryochloris	0.007	0.008	0.007	0.006	0.007	0.007			Marinobacterium	0.55
Novibacillus	0.007	0.008	0.008	0.009	0.008	0.008			Mitsuaria	0.55
Syntrophomonas	0.007	0.008	0.007	0.007	0.007	0.007			Blastopirellula	0.551
Owenweeksia	0.007	0.007	0.007	0.006	0.007	0.007			Ruthenibacterium	0.551
Nitrobacter	0.007	0.007	0.008	0.008	0.008	0.008			Anaeromyxobacter	0.552
Polycladomyces	0.007	0.008	0.008	0.008	0.008	0.008			Arsenicicoccus	0.552
Kaustia	0.007	0.008	0.008	0.008	0.008	0.008			Halobaculum	0.552
Kineococcus	0.007	0.008	0.008	0.009	0.008	0.008			Actinobaculum	0.553
Musicola	0.007	0.007	0.008	0.008	0.008	0.008			Actinopolymorpha	0.553
Pseudothermotoga	0.007	0.008	0.007	0.007	0.007	0.007			Allomeiothermus	0.553
Rubinisphaera	0.007	0.008	0.008	0.008	0.008	0.008			Lederbergia	0.553
Aggregatimonas	0.007	0.008	0.007	0.007	0.007	0.008			Salinibacter	0.553
Desulfohalobium	0.007	0.008	0.009	0.009	0.009	0.009			Thioflavicoccus	0.553
Chloroflexus	0.007	0.007	0.007	0.007	0.007	0.007			Oceanisphaera	0.554
Actinokineospora	0.007	0.008	0.008	0.009	0.008	0.008			Parasynechococcus	0.554
Parvibaculum	0.007	0.007	0.007	0.008	0.008	0.008			Biomaibacter	0.555
Geovibrio	0.007	0.007	0.007	0.007	0.007	0.008			Dinoroseobacter	0.555
Candidatus_Endoriftia	0.007	0.008	0.007	0.008	0.008	0.008			Kosakonia	0.555
Natronosporangium	0.007	0.008	0.009	0.009	0.008	0.008			Lichenicola	0.555
Egibacter	0.007	0.008	0.008	0.008	0.008	0.008			Panacibacter	0.555
Bernardetia	0.007	0.008	0.007	0.005	0.005	0.005			Pseudocitrobacter	0.555
Zhouia	0.007	0.007	0.006	0.006	0.006	0.006			Renibacterium	0.555
Chthonomonas	0.007	0.007	0.007	0.007	0.007	0.008			Salaquimonas	0.555
Nanchangia	0.007	0.007	0.007	0.007	0.007	0.007			Galbibacter	0.556
Caenibius	0.007	0.007	0.007	0.008	0.008	0.008			Pararhodospirillum	0.556
Filimonas	0.007	0.007	0.007	0.007	0.007	0.008			Vitreoscilla	0.556
Candidatus_Absconditicoccus	0.007	0.007	0.007	0.005	0.005	0.006			Zobellia	0.556
Nissabacter	0.007	0.007	0.008	0.008	0.007	0.008			Candidatus_Symbiobacter	0.557
Guyparkeria	0.007	0.008	0.008	0.008	0.008	0.008			Paenalcaligenes	0.558
Magnetospira	0.007	0.008	0.008	0.008	0.008	0.008			Ureibacillus	0.558
Symmachiella	0.007	0.008	0.007	0.007	0.007	0.007			Hypericibacter	0.559
Marinicauda	0.007	0.007	0.008	0.008	0.007	0.008			Methanocorpusculum	0.559
Halosimplex	0.007	0.008	0.008	0.008	0.008	0.008			Halobacterium	0.56
Kordia	0.007	0.008	0.007	0.005	0.005	0.006			Heliomicrobium	0.56
Seonamhaeicola	0.007	0.008	0.007	0.005	0.005	0.005			Mycolicibacter	0.562
Acidimicrobium	0.007	0.008	0.008	0.008	0.008	0.008			Rhodopirellula	0.562
Haloplanus	0.007	0.008	0.008	0.008	0.008	0.008			Saccharibacillus	0.562
Caldichromatium	0.007	0.008	0.007	0.008	0.007	0.008			Thiobacillus	0.562
Chondrocystis	0.007	0.007	0.007	0.006	0.006	0.007			Kaistia	0.563
Leptothrix	0.007	0.007	0.007	0.007	0.007	0.007			Solitalea	0.563
Aestuariispira	0.007	0.008	0.008	0.008	0.008	0.008			Actinoalloteichus	0.565
Pikeienuella	0.007	0.007	0.008	0.008	0.007	0.008			Chitinimonas	0.565
Halobacteriovorax	0.007	0.008	0.007	0.006	0.006	0.006			Marinomonas	0.565
Streptobacillus	0.007	0.007	0.007	0.004	0.004	0.004			Methylosinus	0.566
Miniimonas	0.007	0.008	0.008	0.008	0.007	0.008			Thermosulfuriphilus	0.566
Candidatus_Mycosynbacter	0.007	0.007	0.007	0.007	0.007	0.007			Azospirillum	0.567
Pararhodospirillum	0.007	0.007	0.008	0.008	0.008	0.008			Luteitalea	0.567
Telmatocola	0.007	0.007	0.007	0.007	0.007	0.007			Natranaerobius	0.567
Effusibacillus	0.007	0.007	0.007	0.007	0.007	0.007			Candidatus_Cytomitobacter	0.568
Paenisporosarcina	0.007	0.007	0.006	0.005	0.006	0.005			Candidatus_Protochlamydia	0.568
Fervidibacillus	0.007	0.007	0.006	0.005	0.006	0.006			Lentisphaera	0.568
Duganella	0.007	0.008	0.008	0.008	0.008	0.008			Actinomyces	0.569
Coraliomargarita	0.007	0.007	0.007	0.007	0.007	0.007			Diaminobutyricimonas	0.569
Nautilia	0.007	0.007	0.007	0.005	0.005	0.006			Rheinheimera	0.569
Methanothrix	0.007	0.007	0.007	0.007	0.007	0.007			Candidatus_Carsonella	0.57
Dolichospermum	0.007	0.007	0.007	0.005	0.006	0.006			Hoyosella	0.57
Faecalibacter	0.007	0.004	0.004	0.003	0.003	0.003			Planktothrix	0.57
Natronomonas	0.007	0.008	0.008	0.008	0.007	0.007			Acididesulfobacillus	0.571
Methyloligella	0.007	0.007	0.007	0.007	0.007	0.007			Cohaesibacter	0.573
Mucispirillum	0.007	0.007	0.006	0.005	0.004	0.005			Costertonia	0.573
Parasphingorhabdus	0.007	0.007	0.007	0.007	0.007	0.007			Oceanimonas	0.573
Caminibacter	0.007	0.007	0.005	0.004	0.004	0.004			Aurantiacibacter	0.574
Arenibacter	0.007	0.008	0.007	0.006	0.006	0.006			Fretibacterium	0.574
Caldalkalibacillus	0.007	0.007	0.007	0.007	0.007	0.007			Paraburkholderia	0.576
Fuerstiella	0.007	0.007	0.007	0.007	0.007	0.007			Saccharomonospora	0.576
Hafnia	0.007	0.007	0.007	0.007	0.006	0.007			Salinicola	0.576
Candidatus_Uabimicrobium	0.007	0.007	0.006	0.005	0.006	0.006			Crateriforma	0.577
Thiolapillus	0.007	0.007	0.008	0.008	0.008	0.008			Mariniblastus	0.577
Allomeiothermus	0.007	0.007	0.007	0.008	0.007	0.007			Loktanella	0.578
Xianfuyuplasma	0.007	0.007	0.006	0.006	0.006	0.006			Thermanaeromonas	0.578
Hartmannibacter	0.007	0.007	0.008	0.008	0.007	0.007			Aquabacter	0.579
Yangia	0.007	0.007	0.007	0.008	0.007	0.007			Melittangium	0.579
Oceanicola	0.007	0.008	0.008	0.008	0.007	0.008			Tepidimonas	0.579
Sediminicoccus	0.007	0.008	0.007	0.008	0.008	0.007			Agromyces	0.58
Candidatus_Syntrophocurvum	0.007	0.007	0.006	0.005	0.005	0.005			Dyella	0.58
Aquisalimonas	0.007	0.007	0.007	0.008	0.007	0.007			Marinithermus	0.58
Inhella	0.007	0.007	0.007	0.008	0.008	0.007			Paraconexibacter	0.58
Avibacterium	0.007	0.007	0.006	0.005	0.005	0.006			Pseudalkalibacillus	0.58
Blastopirellula	0.007	0.007	0.008	0.008	0.007	0.007			Amedibacterium	0.581
Defluviicoccus	0.007	0.007	0.008	0.007	0.007	0.007			Aquincola	0.581
Microvirgula	0.007	0.007	0.007	0.008	0.007	0.008			Blastochloris	0.581
Anoxybacter	0.007	0.007	0.006	0.006	0.006	0.006			Nibribacter	0.581
Asaia	0.007	0.007	0.008	0.008	0.007	0.008			Pseudothauera	0.583
Wolinella	0.007	0.002	0.002	0.002	0.007	0.002			Salinispora	0.583
Pseudazoarcus	0.007	0.007	0.007	0.007	0.008	0.008			Limihaloglobus	0.584
Auraticoccus	0.007	0.008	0.008	0.008	0.007	0.008			Salinisphaera	0.584
Thermosynechococcus	0.007	0.007	0.007	0.007	0.007	0.007			Parascardovia	0.585
Halobacteroides	0.007	0.007	0.006	0.004	0.005	0.005			Simkania	0.585
Terribacillus	0.007	0.006	0.006	0.006	0.006	0.006			Alkalibacter	0.586
Crenobacter	0.007	0.007	0.007	0.008	0.007	0.008			Pseudopuniceibacterium	0.586
Desulforapulum	0.007	0.007	0.007	0.007	0.007	0.007			Spirochaeta	0.586
Sporolactobacillus	0.007	0.007	0.007	0.007	0.006	0.007			Pseudolabrys	0.587
Nitratiruptor	0.007	0.007	0.007	0.006	0.006	0.006			Acetivibrio	0.588
Aurantimonas	0.007	0.007	0.007	0.008	0.007	0.007			Fluviicola	0.588
Koinonema	0.007	0.008	0.007	0.006	0.006	0.006			Thermomonas	0.588
Mameliella	0.007	0.007	0.007	0.007	0.007	0.007			Turicibacter	0.588
Ahniella	0.007	0.007	0.007	0.007	0.007	0.007			Rubrivivax	0.589
Mycoplasmoides	0.007	0.007	0.006	0.005	0.005	0.005			Actinotignum	0.59
Koleobacter	0.007	0.006	0.006	0.006	0.006	0.006			Agreia	0.593
Hylemonella	0.007	0.007	0.007	0.008	0.009	0.007			Dehalogenimonas	0.593
Amphritea	0.007	0.007	0.006	0.007	0.007	0.006			Dyadobacter	0.593
Haladaptatus	0.007	0.007	0.007	0.007	0.007	0.006			Parasphingopyxis	0.593
Syntrophothermus	0.007	0.006	0.007	0.007	0.006	0.007			Acidiphilium	0.594
Auritidibacter	0.007	0.006	0.007	0.007	0.007	0.007			Neoasaia	0.594
Gilvibacter	0.007	0.006	0.006	0.006	0.006	0.006			Terricaulis	0.594
Xylella	0.007	0.007	0.007	0.007	0.007	0.007			Polyangium	0.595
Sulfuritalea	0.007	0.007	0.007	0.008	0.007	0.007			Allochromatium	0.596
Oricola	0.007	0.007	0.007	0.008	0.007	0.008			Cyclobacterium	0.596
Acidisarcina	0.007	0.007	0.007	0.007	0.007	0.007			Jonquetella	0.596
Agarivorans	0.007	0.007	0.007	0.006	0.006	0.006			Micrococcus	0.596
Nitrosopumilus	0.007	0.007	0.006	0.004	0.003	0.003			Brucepastera	0.597
Arsenicicoccus	0.007	0.007	0.008	0.007	0.007	0.008			Cruoricaptor	0.597
Methanocella	0.007	0.007	0.007	0.006	0.006	0.007			Kushneria	0.597
Arenimonas	0.006	0.007	0.007	0.007	0.007	0.007			Marinimicrobium	0.597
Zymomonas	0.006	0.006	0.007	0.006	0.006	0.006			Simiaoa	0.597
Pyruvatibacter	0.006	0.006	0.006	0.007	0.007	0.007			Tistrella	0.597
Humibacter	0.006	0.007	0.007	0.008	0.007	0.007			Kaustia	0.598
Thiobacillus	0.006	0.007	0.007	0.008	0.008	0.008			Aquabacterium	0.599
Prauserella	0.006	0.007	0.007	0.008	0.007	0.008			Kineobactrum	0.599
Pengzhenrongella	0.006	0.007	0.007	0.008	0.007	0.007			Permianibacter	0.599
Tepiditoga	0.006	0.007	0.006	0.004	0.004	0.004			Phreatobacter	0.599
Pontivivens	0.006	0.007	0.007	0.007	0.007	0.007			Pimelobacter	0.599
Sterolibacterium	0.006	0.007	0.007	0.007	0.008	0.007			Salipiger	0.6
Turneriella	0.006	0.007	0.007	0.006	0.007	0.007			Skermania	0.6
Occultella	0.006	0.006	0.007	0.007	0.006	0.007			Aliamphritea	0.601
Chitiniphilus	0.006	0.007	0.007	0.007	0.007	0.007			Hymenobacter	0.601
Peterkaempfera	0.006	0.007	0.007	0.008	0.007	0.007			Paludisphaera	0.601
Prescottella	0.006	0.007	0.007	0.007	0.007	0.007			Syntrophotalea	0.601
Thermomicrobium	0.006	0.006	0.007	0.007	0.007	0.007			Wielerella	0.601
Sebaldella	0.006	0.006	0.006	0.004	0.004	0.004			Moorella	0.602
Alkalimarinus	0.006	0.006	0.006	0.005	0.006	0.006			Couchioplanes	0.603
Thermoactinomyces	0.006	0.008	0.008	0.008	0.007	0.007			Halorussus	0.603
Aurantimicrobium	0.006	0.006	0.007	0.007	0.007	0.007			Methylophaga	0.603
Mesotoga	0.006	0.007	0.006	0.007	0.007	0.007			Haliscomenobacter	0.604
Friedmanniella	0.006	0.006	0.006	0.007	0.006	0.007			Candidatus_Promineifilum	0.605
Tamlana	0.006	0.007	0.006	0.005	0.005	0.005			Citricoccus	0.605
Alkalicella	0.006	0.007	0.006	0.005	0.005	0.006			Desulfomarina	0.605
Aquiflexum	0.006	0.006	0.006	0.006	0.006	0.007			Winkia	0.605
Ciceribacter	0.006	0.007	0.007	0.008	0.007	0.007			Anaerobutyricum	0.606
Thermogutta	0.006	0.007	0.007	0.007	0.007	0.007			Kordiimonas	0.606
Halotalea	0.006	0.007	0.007	0.007	0.007	0.006			Subdoligranulum	0.606
Poseidonibacter	0.006	0.006	0.005	0.003	0.003	0.003			Thermus	0.606
Ktedonosporobacter	0.006	0.007	0.007	0.007	0.006	0.007			Richelia	0.608
Aquicella	0.006	0.006	0.006	0.006	0.006	0.006			Ilumatobacter	0.609
Paradevosia	0.006	0.006	0.007	0.007	0.007	0.007			Rhizobium	0.609
Austwickia	0.006	0.007	0.007	0.007	0.007	0.007			Aerosticca	0.61
Mesoflavibacter	0.006	0.006	0.006	0.004	0.004	0.004			Alloactinosynnema	0.61
Oscillatoria	0.006	0.006	0.006	0.006	0.006	0.006			Desulfocurvibacter	0.61
Roseitalea	0.006	0.007	0.007	0.007	0.006	0.007			Geosporobacter	0.61
Sulfuricella	0.006	0.007	0.006	0.007	0.007	0.007			Jiangella	0.61
Pseudothauera	0.006	0.006	0.006	0.006	0.007	0.006			Ornithinimicrobium	0.61
Aquisalinus	0.006	0.006	0.007	0.007	0.006	0.007			Peptoclostridium	0.61
Ferrigenium	0.006	0.007	0.007	0.007	0.006	0.006			Actinoplanes	0.611
Abyssicoccus	0.006	0.006	0.005	0.005	0.005	0.005			Ancylobacter	0.611
Acidocella	0.006	0.006	0.007	0.007	0.007	0.007			Murdochiella	0.612
Beutenbergia	0.006	0.006	0.006	0.007	0.006	0.007			Serratia	0.612
Paraurantiacibacter	0.006	0.006	0.007	0.008	0.007	0.007			Abyssicoccus	0.613
Acidibrevibacterium	0.006	0.007	0.006	0.007	0.006	0.007			Halomicronema	0.613
Caldanaerobacter	0.006	0.006	0.006	0.006	0.006	0.006			Neorickettsia	0.613
Lonsdalea	0.006	0.006	0.006	0.007	0.006	0.007			Niveispirillum	0.613
Alloactinosynnema	0.006	0.007	0.007	0.007	0.007	0.007			Pseudoclostridium	0.613
Coxiella	0.006	0.006	0.005	0.005	0.004	0.005			Tellurirhabdus	0.613
Salinicoccus	0.006	0.006	0.006	0.006	0.005	0.006			Thiomonas	0.613
Salinisphaera	0.006	0.007	0.006	0.007	0.007	0.007			Nonlabens	0.614
Methylophaga	0.006	0.006	0.006	0.005	0.006	0.006			Solidesulfovibrio	0.614
Adhaeretor	0.006	0.006	0.006	0.007	0.006	0.007			Thioalkalivibrio	0.614
Advenella	0.006	0.006	0.006	0.006	0.007	0.006			Aquisalimonas	0.615
Radiobacillus	0.006	0.006	0.006	0.005	0.005	0.005			Catenovulum	0.615
Methylotuvimicrobium	0.006	0.006	0.006	0.006	0.006	0.006			Iamia	0.615
Ponticoccus	0.006	0.006	0.007	0.007	0.006	0.007			Dermabacter	0.616
Leptospirillum	0.006	0.006	0.006	0.006	0.006	0.006			Aureibaculum	0.617
Rhodoluna	0.006	0.006	0.006	0.006	0.006	0.006			Frondihabitans	0.617
Buttiauxella	0.006	0.006	0.006	0.006	0.006	0.006			Komagataeibacter	0.617
Gluconacetobacter	0.006	0.007	0.007	0.007	0.006	0.007			Kocuria	0.618
Haematobacter	0.006	0.006	0.006	0.007	0.006	0.007			Alkaliflexus	0.619
Methanogenium	0.006	0.006	0.005	0.004	0.005	0.006			Azotobacter	0.62
Candidatus_Methylospira	0.006	0.006	0.006	0.007	0.006	0.007			Magnetospira	0.62
Polymorphum	0.006	0.007	0.006	0.007	0.006	0.006			Methanocella	0.62
Chryseoglobus	0.006	0.006	0.006	0.006	0.006	0.006			Paucilactobacillus	0.62
Grimontia	0.006	0.006	0.006	0.006	0.006	0.006			Streptantibioticus	0.62
Cohaesibacter	0.006	0.006	0.007	0.006	0.006	0.007			Thiolapillus	0.62
Marinimicrobium	0.006	0.006	0.006	0.006	0.006	0.006			Caldinitratiruptor	0.621
Brevefilum	0.006	0.006	0.006	0.006	0.006	0.006			Lacimicrobium	0.621
Laceyella	0.006	0.006	0.006	0.006	0.005	0.006			Paremcibacter	0.622
Kerstersia	0.006	0.006	0.005	0.006	0.006	0.006			Undibacterium	0.623
Psychroserpens	0.006	0.006	0.005	0.004	0.004	0.004			Altererythrobacter	0.624
Dinoroseobacter	0.006	0.006	0.006	0.007	0.006	0.006			Halorientalis	0.624
Sinimarinibacterium	0.006	0.006	0.006	0.006	0.006	0.007			Liberibacter	0.624
Stanieria	0.006	0.006	0.005	0.004	0.004	0.004			Chitiniphilus	0.625
Aureibaculum	0.006	0.006	0.006	0.004	0.004	0.004			Hathewaya	0.625
Marmoricola	0.006	0.006	0.006	0.007	0.006	0.007			Jannaschia	0.625
Yimella	0.006	0.006	0.006	0.006	0.006	0.006			Tetrasphaera	0.625
Entomomonas	0.006	0.006	0.005	0.004	0.004	0.004			Chromohalobacter	0.626
Rubripirellula	0.006	0.006	0.006	0.006	0.006	0.006			Profundibacter	0.627
Aerosticca	0.006	0.006	0.006	0.007	0.006	0.006			Synechococcus	0.627
Tabrizicola	0.006	0.006	0.006	0.006	0.006	0.006			Aequorivita	0.628
Phoenicibacter	0.006	0.006	0.006	0.006	0.006	0.006			Phycisphaera	0.628
Thiomicrospira	0.006	0.006	0.006	0.006	0.006	0.006			Breznakiella	0.629
Maricaulis	0.006	0.006	0.006	0.006	0.006	0.006			Faecalitalea	0.629
Lawsonella	0.006	0.006	0.006	0.007	0.006	0.007			Roseimicrobium	0.629
Kordiimonas	0.006	0.006	0.006	0.005	0.005	0.005			Brenneria	0.63
Microvenator	0.006	0.006	0.006	0.006	0.006	0.006			Haploplasma	0.63
Frigidibacter	0.006	0.006	0.006	0.007	0.006	0.006			Catenibacterium	0.632
Geodermatophilus	0.006	0.006	0.007	0.007	0.007	0.007			Emticicia	0.632
Casimicrobium	0.006	0.006	0.006	0.006	0.005	0.006			Geomonas	0.633
Polymorphospora	0.006	0.006	0.006	0.007	0.007	0.006			Mageeibacillus	0.634
Actinotignum	0.006	0.006	0.006	0.007	0.006	0.006			Anoxybacter	0.635
Noviherbaspirillum	0.006	0.006	0.007	0.007	0.007	0.007			Chitinibacter	0.635
Paradesulfovibrio_(ex_Waite_et_al__2020)	0.006	0.006	0.006	0.006	0.006	0.006			Falsirhodobacter	0.636
Sneathiella	0.006	0.006	0.005	0.005	0.005	0.005			Thermaerobacter	0.636
Hankyongella	0.006	0.006	0.006	0.006	0.006	0.006			Croceicoccus	0.637
Oerskovia	0.006	0.007	0.006	0.007	0.006	0.006			Ectothiorhodospira	0.637
Mycolicibacillus	0.006	0.006	0.006	0.007	0.006	0.006			Rothia	0.637
Glycocaulis	0.006	0.006	0.005	0.006	0.006	0.006			Uruburuella	0.637
Heliorestis	0.006	0.006	0.006	0.005	0.006	0.006			Acetilactobacillus	0.638
Poriferisphaera	0.006	0.006	0.006	0.007	0.006	0.007			Flavonifractor	0.638
Luteipulveratus	0.006	0.006	0.006	0.006	0.006	0.006			Peteryoungia	0.638
Demequina	0.006	0.006	0.006	0.006	0.006	0.006			Candidatus_Nucleicultrix	0.64
Isoalcanivorax	0.006	0.006	0.006	0.006	0.006	0.006			Candidatus_Saccharimonas	0.64
Pseudogulbenkiania	0.006	0.006	0.006	0.006	0.006	0.007			Rubinisphaera	0.642
Tepidanaerobacter	0.006	0.005	0.005	0.005	0.005	0.005			Gloeobacter	0.643
Luteimicrobium	0.006	0.006	0.006	0.006	0.006	0.006			Oscillatoria	0.643
Streptantibioticus	0.006	0.006	0.005	0.006	0.006	0.006			Caldibacillus	0.644
Haloprofundus	0.006	0.006	0.005	0.006	0.005	0.005			Pectinatus	0.644
Candidatus_Atelocyanobacterium	0.006	0.006	0.005	0.004	0.004	0.004			Herbaspirillum	0.645
Actinobaculum	0.006	0.005	0.006	0.006	0.006	0.006			Acidaminococcus	0.646
Pseudolysobacter	0.006	0.006	0.006	0.006	0.006	0.006			Granulicella	0.646
Aquiluna	0.006	0.006	0.006	0.006	0.006	0.006			Haloarcula	0.646
Synechocystis	0.006	0.007	0.006	0.006	0.006	0.006			Methylacidimicrobium	0.646
Mumia	0.006	0.006	0.006	0.006	0.006	0.006			Paracrocinitomix	0.646
Blastomonas	0.005	0.006	0.006	0.006	0.006	0.006			Aquisediminimonas	0.647
Iocasia	0.005	0.006	0.005	0.004	0.004	0.004			Luteibacter	0.648
Georhizobium	0.005	0.006	0.006	0.006	0.006	0.006			Luteolibacter	0.648
Sandaracinobacteroides	0.005	0.006	0.006	0.006	0.006	0.006			Massilia	0.648
Acetohalobium	0.005	0.005	0.005	0.005	0.004	0.005			Pseudooceanicola	0.648
Methyloversatilis	0.005	0.006	0.006	0.006	0.006	0.006			Bosea	0.649
Steroidobacter	0.005	0.006	0.006	0.006	0.006	0.006			Roseitalea	0.649
Secundilactobacillus	0.005	0.006	0.006	0.005	0.005	0.005			Cardiobacterium	0.65
Calycomorphotria	0.005	0.005	0.005	0.005	0.006	0.006			Castellaniella	0.65
Neoasaia	0.005	0.006	0.006	0.006	0.006	0.006			Catellatospora	0.65
Aeribacillus	0.005	0.006	0.005	0.004	0.004	0.004			Methanothrix	0.65
Thermodesulfobium	0.005	0.005	0.005	0.004	0.004	0.004			Brevirhabdus	0.652
Floricoccus	0.005	0.006	0.005	0.004	0.004	0.004			Lautropia	0.652
Actinopolyspora	0.005	0.006	0.006	0.006	0.006	0.006			Moorena	0.652
Williamsoniiplasma	0.005	0.006	0.005	0.003	0.004	0.004			Aquella	0.653
Pseudorhodoplanes	0.005	0.006	0.006	0.006	0.006	0.006			Halobellus	0.653
Sideroxydans	0.005	0.005	0.005	0.005	0.005	0.005			Kyrpidia	0.653
Protofrankia	0.005	0.006	0.005	0.006	0.005	0.006			Nanchangia	0.653
Homoserinibacter	0.005	0.005	0.005	0.006	0.005	0.005			Candidatus_Hepatoplasma	0.654
Thermoleptolyngbya	0.005	0.006	0.006	0.006	0.006	0.006			Candidatus_Vesicomyosocius	0.654
Silicimonas	0.005	0.006	0.006	0.006	0.006	0.006			Chenggangzhangella	0.655
Hydrogenimonas	0.005	0.005	0.005	0.005	0.006	0.005			Acinetobacter	0.656
Haloferax	0.005	0.006	0.006	0.006	0.005	0.005			Candidatus_Atelocyanobacterium	0.656
Mongoliitalea	0.005	0.005	0.005	0.005	0.004	0.005			Mameliella	0.656
Geitlerinema	0.005	0.006	0.006	0.006	0.006	0.006			Pseudorhizobium	0.656
Luteithermobacter	0.005	0.006	0.005	0.006	0.005	0.006			Pistricoccus	0.657
Thiospirochaeta	0.005	0.006	0.005	0.004	0.004	0.004			Laribacter	0.658
Aliivibrio	0.005	0.006	0.005	0.004	0.004	0.004			Leisingera	0.658
Euzebyella	0.005	0.005	0.005	0.005	0.005	0.005			Bulleidia	0.659
Nosocomiicoccus	0.005	0.005	0.005	0.004	0.004	0.004			Ideonella	0.659
Halothermothrix	0.005	0.005	0.005	0.004	0.004	0.004			Oryzomicrobium	0.659
Pseudactinotalea	0.005	0.006	0.006	0.006	0.006	0.006			Thermotoga	0.659
Muriicola	0.005	0.005	0.005	0.005	0.005	0.005			Conchiformibius	0.66
Halomarina	0.005	0.006	0.006	0.006	0.006	0.006			Novosphingopyxis	0.66
Hydrogenovibrio	0.005	0.005	0.005	0.005	0.005	0.005			Dermacoccus	0.661
Falsirhodobacter	0.005	0.005	0.006	0.005	0.005	0.005			Caulobacter	0.663
Thermodesulfobacterium	0.005	0.005	0.005	0.004	0.004	0.004			Gephyromycinifex	0.663
Allofrancisella	0.005	0.006	0.005	0.003	0.003	0.003			Rhodothermus	0.663
Aliamphritea	0.005	0.005	0.005	0.005	0.005	0.005			Tumebacillus	0.664
Kosmotoga	0.005	0.005	0.005	0.005	0.005	0.005			Demequina	0.666
Epidermidibacterium	0.005	0.006	0.006	0.007	0.006	0.006			Ethanoligenens	0.666
Pistricoccus	0.005	0.006	0.006	0.006	0.006	0.006			Ferribacterium	0.666
Actinotalea	0.005	0.006	0.006	0.007	0.006	0.006			Alicyclobacillus	0.667
Melioribacter	0.005	0.005	0.005	0.004	0.005	0.005			Croceibacter	0.667
Pukyongiella	0.005	0.005	0.005	0.005	0.005	0.005			Flavisolibacter	0.667
Quatrionicoccus	0.005	0.006	0.006	0.006	0.006	0.005			Rhodospirillum	0.667
Oceanispirochaeta	0.005	0.005	0.005	0.005	0.005	0.005			Leptospirillum	0.668
Kovacikia	0.005	0.005	0.005	0.005	0.005	0.005			Magnetococcus	0.668
Pseudochrobactrum	0.005	0.005	0.005	0.005	0.005	0.005			Rhodophyticola	0.668
Pukyongia	0.005	0.004	0.004	0.004	0.005	0.004			Conexibacter	0.669
Mangrovivirga	0.005	0.004	0.004	0.004	0.004	0.004			Muriicola	0.669
Hyphobacterium	0.005	0.005	0.005	0.005	0.006	0.005			Saccharospirillum	0.669
Varunaivibrio	0.005	0.005	0.005	0.006	0.005	0.005			Actinomarinicola	0.67
Chromohalobacter	0.005	0.005	0.005	0.005	0.005	0.005			Crenobacter	0.67
Thermoleophilum	0.005	0.005	0.006	0.006	0.006	0.006			Gudongella	0.67
Amphibacillus	0.005	0.005	0.004	0.003	0.004	0.004			Pseudactinotalea	0.67
Aquaspirillum	0.005	0.007	0.007	0.005	0.005	0.005			Crinalium	0.671
Deferribacter	0.005	0.005	0.004	0.003	0.003	0.003			Latilactobacillus	0.671
Leeuwenhoekiella	0.005	0.005	0.005	0.005	0.004	0.005			Oscillibacter	0.673
Candidatus_Kuenenia	0.005	0.005	0.005	0.004	0.005	0.005			Fuscovulum	0.674
Chitinolyticbacter	0.005	0.005	0.005	0.005	0.005	0.005			Arachnia	0.675
Glaesserella	0.005	0.005	0.005	0.004	0.004	0.005			Tepidanaerobacter	0.675
Cognatishimia	0.005	0.005	0.005	0.005	0.005	0.005			Gymnodinialimonas	0.676
Pseudohongiella	0.005	0.005	0.006	0.005	0.005	0.005			Microvirgula	0.676
Sneathia	0.005	0.005	0.004	0.003	0.004	0.004			Fannyhessea	0.677
Antarctobacter	0.005	0.005	0.005	0.006	0.005	0.005			Haliangium	0.678
Variibacter	0.005	0.005	0.005	0.005	0.005	0.005			Luteipulveratus	0.678
Candidatus_Xiphinematobacter	0.005	0.005	0.005	0.005	0.005	0.005			Neotabrizicola	0.679
Phototrophicus	0.005	0.005	0.005	0.005	0.005	0.005			Mobiluncus	0.68
Ignavibacterium	0.005	0.005	0.005	0.004	0.004	0.004			Chitinophaga	0.681
Brevirhabdus	0.005	0.005	0.005	0.006	0.005	0.005			Jejubacter	0.681
Salimicrobium	0.005	0.005	0.005	0.005	0.005	0.005			Thermincola	0.681
Methylophilus	0.005	0.006	0.005	0.005	0.005	0.005			Thiocystis	0.682
Tuwongella	0.005	0.005	0.005	0.005	0.005	0.005			Chania	0.683
Mariniflexile	0.005	0.005	0.005	0.004	0.004	0.004			Faecalibacillus	0.684
Halorhabdus	0.005	0.005	0.005	0.005	0.005	0.005			Intestinimonas	0.684
Urechidicola	0.005	0.005	0.004	0.003	0.003	0.003			Methanosphaerula	0.684
Paraliobacillus	0.005	0.005	0.004	0.003	0.004	0.004			Agrobacterium	0.686
Solicola	0.005	0.005	0.005	0.006	0.005	0.005			Dokdonia	0.686
Candidatus_Profftia	0.005	0.005	0.004	0.003	0.003	0.003			Larkinella	0.686
Pseudopedobacter	0.005	0.005	0.005	0.004	0.004	0.004			Natronoglycomyces	0.686
Brochothrix	0.005	0.005	0.005	0.004	0.004	0.004			Tomitella	0.687
Magnetococcus	0.005	0.005	0.005	0.005	0.005	0.005			Flintibacter	0.688
Mariniblastus	0.005	0.005	0.005	0.005	0.005	0.005			Phascolarctobacterium	0.689
Bythopirellula	0.005	0.005	0.005	0.005	0.005	0.005			Candidatus_Baumannia	0.69
Reinekea	0.005	0.005	0.004	0.005	0.005	0.005			Symbiobacterium	0.69
Aureliella	0.005	0.005	0.005	0.005	0.005	0.005			Aromatoleum	0.691
Plesiomonas	0.005	0.005	0.005	0.005	0.005	0.005			Candidatus_Phaeomarinobacter	0.691
Abyssalbus	0.005	0.005	0.004	0.004	0.004	0.004			Denitratisoma	0.692
Haloterrigena	0.005	0.005	0.005	0.005	0.005	0.005			Frankia	0.692
Thermospira	0.005	0.005	0.005	0.005	0.005	0.005			Halanaeroarchaeum	0.692
Acidothermus	0.005	0.005	0.006	0.006	0.005	0.005			Anseongella	0.694
Gryllotalpicola	0.005	0.005	0.005	0.005	0.005	0.005			Brevundimonas	0.694
Gymnodinialimonas	0.005	0.005	0.004	0.005	0.005	0.005			Furfurilactobacillus	0.694
Halomicronema	0.005	0.005	0.005	0.005	0.005	0.005			Miltoncostaea	0.694
Loktanella	0.005	0.005	0.005	0.005	0.005	0.005			Pusillibacter	0.694
Thermosulfidibacter	0.005	0.005	0.005	0.004	0.004	0.005			Rhodovulum	0.694
Methanothermobacter	0.005	0.004	0.004	0.004	0.004	0.004			Sanguibacter	0.694
Pauljensenia	0.005	0.005	0.005	0.006	0.005	0.005			Dechloromonas	0.695
Turicimonas	0.005	0.005	0.005	0.005	0.004	0.005			Phormidium	0.695
Paraoerskovia	0.005	0.005	0.005	0.005	0.005	0.005			Aliiroseovarius	0.697
Natranaerofaba	0.005	0.005	0.004	0.003	0.004	0.004			Aminithiophilus	0.698
Marisediminicola	0.005	0.005	0.005	0.005	0.005	0.005			Planococcus	0.698
Tritonibacter	0.005	0.005	0.005	0.005	0.005	0.005			Subtercola	0.698
Candidatus_Viadribacter	0.005	0.005	0.005	0.005	0.005	0.005			Methanobrevibacter	0.699
Marinilactibacillus	0.005	0.005	0.004	0.003	0.003	0.003			Idiomarina	0.7
Weeksella	0.005	0.005	0.004	0.004	0.004	0.004			Sideroxyarcus	0.7
Tardibacter	0.005	0.005	0.004	0.005	0.005	0.005			Thermobispora	0.7
Anaplasma	0.005	0.004	0.004	0.004	0.004	0.005			Phycicoccus	0.701
Carboxydothermus	0.005	0.005	0.004	0.004	0.004	0.004			Desulfosudis	0.702
Costertonia	0.005	0.005	0.005	0.005	0.005	0.005			Methylotuvimicrobium	0.702
Gallibacterium	0.005	0.004	0.004	0.004	0.004	0.004			Rosistilla	0.702
Qingshengfaniella	0.005	0.005	0.005	0.006	0.006	0.005			Methylobacter	0.705
Desulfomonile	0.005	0.005	0.005	0.005	0.005	0.005			Crocosphaera	0.706
Congregibacter	0.005	0.005	0.005	0.005	0.005	0.005			Capillimicrobium	0.707
Melissococcus	0.005	0.005	0.004	0.003	0.003	0.003			Halomicrobium	0.707
Caldibacillus	0.005	0.005	0.004	0.004	0.004	0.004			Serinicoccus	0.707
Pradoshia	0.005	0.005	0.004	0.003	0.003	0.004			Azorhizobium	0.709
Candidatus_Bipolaricaulis	0.005	0.005	0.005	0.005	0.005	0.005			Egicoccus	0.709
Calditerrivibrio	0.005	0.005	0.004	0.004	0.004	0.004			Pelosinus	0.709
Salinirubellus	0.005	0.005	0.005	0.006	0.005	0.005			Pseudosulfitobacter	0.709
Atlantibacter	0.005	0.005	0.005	0.004	0.004	0.005			Gilvibacter	0.71
Thalassococcus	0.005	0.004	0.005	0.005	0.005	0.005			Mariprofundus	0.71
Desulfobacca	0.005	0.005	0.005	0.005	0.005	0.005			Roseomonas	0.711
Candidatus_Arcticimaribacter	0.004	0.005	0.004	0.004	0.004	0.004			Shinella	0.711
Methylacidiphilum	0.004	0.005	0.004	0.004	0.004	0.004			Petroclostridium	0.712
Salaquimonas	0.004	0.005	0.004	0.005	0.005	0.004			Marivirga	0.713
Agreia	0.004	0.004	0.004	0.004	0.004	0.004			Tissierella	0.713
Halorientalis	0.004	0.005	0.005	0.005	0.005	0.005			Alistipes	0.714
Allobranchiibius	0.004	0.005	0.005	0.005	0.005	0.005			Rathayibacter	0.714
Glaciihabitans	0.004	0.005	0.005	0.005	0.005	0.005			Congregibacter	0.715
Aureispira	0.004	0.005	0.004	0.003	0.003	0.003			Thermovibrio	0.715
Candidatus_Symbiobacter	0.004	0.005	0.005	0.005	0.006	0.004			Succinivibrio	0.716
Pullulanibacillus	0.004	0.005	0.004	0.004	0.004	0.004			Thermosulfurimonas	0.716
Novosphingopyxis	0.004	0.005	0.005	0.005	0.005	0.005			Methylovirgula	0.717
Saccharospirillum	0.004	0.005	0.004	0.005	0.005	0.005			Pyruvatibacter	0.717
Nodularia	0.004	0.005	0.004	0.004	0.004	0.004			Myxococcus	0.718
Parvicella	0.004	0.005	0.004	0.004	0.004	0.004			Simiduia	0.718
Furfurilactobacillus	0.004	0.004	0.004	0.004	0.004	0.004			Acidobacterium	0.72
Rummeliibacillus	0.004	0.004	0.004	0.003	0.004	0.004			Rhodocaloribacter	0.721
Maribius	0.004	0.005	0.004	0.005	0.004	0.005			Paenarthrobacter	0.722
Sideroxyarcus	0.004	0.005	0.005	0.005	0.005	0.005			Jeongeupia	0.724
Denitrovibrio	0.004	0.004	0.004	0.004	0.004	0.004			Methanosphaera	0.724
Citromicrobium	0.004	0.005	0.005	0.005	0.005	0.005			Gordonia	0.725
Thermodesulfovibrio	0.004	0.004	0.004	0.004	0.004	0.004			Salimicrobium	0.725
Thermosulfurimonas	0.004	0.004	0.005	0.005	0.005	0.004			Sphaerochaeta	0.726
Candidatus_Carsonella	0.004	0.005	0.004	0.002	0.002	0.003			Caproiciproducens	0.727
Lederbergia	0.004	0.004	0.004	0.003	0.003	0.003			Heliorestis	0.727
Wenyingzhuangia	0.004	0.005	0.004	0.003	0.003	0.003			Orrella	0.727
Panacibacter	0.004	0.005	0.004	0.004	0.004	0.004			Tolypothrix	0.727
Peteryoungia	0.004	0.004	0.005	0.004	0.004	0.005			Wujia	0.727
Jejubacter	0.004	0.005	0.005	0.005	0.005	0.005			Desulfotomaculum	0.728
Piscirickettsia	0.004	0.005	0.004	0.003	0.003	0.003			Propionibacterium	0.728
Devriesea	0.004	0.005	0.004	0.005	0.004	0.005			Acutalibacter	0.729
Methanoregula	0.004	0.004	0.004	0.004	0.004	0.004			Nitratireductor	0.729
Gibbsiella	0.004	0.005	0.005	0.005	0.005	0.005			Pengzhenrongella	0.729
Flavivirga	0.004	0.004	0.004	0.003	0.003	0.003			Candidatus_Phycorickettsia	0.73
Kozakia	0.004	0.005	0.005	0.005	0.005	0.005			Amphibacillus	0.731
Pontibrevibacter	0.004	0.004	0.005	0.005	0.005	0.005			Eikenella	0.732
Woeseia	0.004	0.004	0.005	0.005	0.004	0.004			Arenimonas	0.733
Paremcibacter	0.004	0.004	0.004	0.004	0.004	0.004			Allobacillus	0.735
Anthocerotibacter	0.004	0.004	0.004	0.004	0.004	0.004			Anaerotruncus	0.735
Neptunomonas	0.004	0.004	0.004	0.004	0.004	0.004			Paradesulfovibrio_(ex_Waite_et_al__2020)	0.736
Dongshaea	0.004	0.004	0.004	0.004	0.004	0.005			Saliphagus	0.737
Changchengzhania	0.004	0.004	0.004	0.003	0.003	0.003			Yangia	0.737
Methylovulum	0.004	0.004	0.004	0.004	0.004	0.004			Duganella	0.739
Permianibacter	0.004	0.004	0.004	0.004	0.005	0.004			Luteimonas	0.739
Oecophyllibacter	0.004	0.005	0.005	0.005	0.005	0.005			Solimonas	0.739
Terrihabitans	0.004	0.005	0.004	0.005	0.005	0.005			Candidatus_Nanosynbacter	0.74
Ilyobacter	0.004	0.004	0.004	0.003	0.003	0.003			Candidatus_Desulforudis	0.741
Jeotgalibacillus	0.004	0.004	0.004	0.004	0.004	0.004			Parasaccharibacter	0.741
Natranaerobius	0.004	0.004	0.004	0.004	0.004	0.003			Isoptericola	0.742
Paralcaligenes	0.004	0.005	0.004	0.005	0.005	0.005			Thalassolituus	0.742
Sulfolobus	0.004	0.005	0.003	0.002	0.001	0.002			Filifactor	0.743
Halalkalibacter	0.004	0.005	0.004	0.003	0.004	0.004			Flaviflexus	0.743
Deefgea	0.004	0.005	0.004	0.004	0.004	0.004			Pigmentiphaga	0.743
Methylobacillus	0.004	0.004	0.004	0.004	0.004	0.005			Yinghuangia	0.743
Neokomagataea	0.004	0.005	0.004	0.004	0.005	0.005			Psychrosphaera	0.744
Constantimarinum	0.004	0.004	0.004	0.004	0.004	0.004			Terasakiella	0.745
Formicincola	0.004	0.004	0.004	0.004	0.004	0.004			Terribacillus	0.745
Viridibacillus	0.004	0.005	0.004	0.003	0.003	0.003			Solibaculum	0.746
Pseudopuniceibacterium	0.004	0.004	0.005	0.005	0.005	0.004			Novosphingobium	0.748
Croceibacterium	0.004	0.004	0.004	0.005	0.004	0.005			Thermobacillus	0.748
Sulfuriflexus	0.004	0.004	0.004	0.004	0.004	0.004			Actinotalea	0.749
Tatumella	0.004	0.004	0.004	0.004	0.004	0.004			Coprococcus	0.749
Chloroherpeton	0.004	0.004	0.004	0.004	0.004	0.004			Maioricimonas	0.749
Haloglomus	0.004	0.004	0.004	0.004	0.004	0.004			Kiritimatiella	0.75
Halomicrobium	0.004	0.004	0.004	0.004	0.004	0.004			Granulicatella	0.752
Alkalihalophilus	0.004	0.004	0.004	0.003	0.003	0.003			Tenuifilum	0.752
Methylocapsa	0.004	0.004	0.004	0.004	0.004	0.004			Algoriphagus	0.753
Tetrasphaera	0.004	0.004	0.004	0.004	0.004	0.004			Alkalilimnicola	0.754
Amniculibacterium	0.004	0.005	0.004	0.004	0.004	0.004			Methylomusa	0.754
Sediminicola	0.004	0.004	0.004	0.003	0.003	0.004			Coraliomargarita	0.756
Halalkalibacterium_(ex_Joshi_et_al__2022)	0.004	0.003	0.004	0.003	0.003	0.004			Nisaea	0.756
Micavibrio	0.004	0.004	0.004	0.004	0.004	0.004			Rufibacter	0.756
Pedococcus	0.004	0.005	0.005	0.005	0.005	0.005			Aneurinibacillus	0.757
Candidatus_Phaeomarinobacter	0.004	0.005	0.004	0.005	0.005	0.005			Bibersteinia	0.757
Granulosicoccus	0.004	0.004	0.004	0.004	0.004	0.004			Nissabacter	0.757
Salinispora	0.004	0.004	0.004	0.004	0.004	0.004			Lacticaseibacillus	0.759
Candidatus_Reidiella	0.004	0.004	0.004	0.004	0.004	0.004			Stella	0.759
Psychromonas	0.004	0.004	0.004	0.003	0.003	0.003			Suicoccus	0.759
Changpingibacter	0.004	0.004	0.004	0.004	0.004	0.005			Ferrovum	0.76
Pigmentibacter	0.004	0.005	0.004	0.002	0.002	0.002			Rhodopseudomonas	0.761
Terricaulis	0.004	0.005	0.005	0.005	0.005	0.004			Erythrobacter	0.764
Ketobacter	0.004	0.004	0.004	0.005	0.005	0.005			Pirellulimonas	0.764
Imtechella	0.004	0.004	0.004	0.003	0.004	0.004			Stenotrophomonas	0.766
Maritalea	0.004	0.004	0.004	0.004	0.004	0.004			Chlorobaculum	0.767
Novacetimonas	0.004	0.004	0.004	0.004	0.004	0.004			Candidatus_Planktophila	0.768
Segniliparus	0.004	0.005	0.004	0.005	0.004	0.005			Candidatus_Viadribacter	0.768
Natronoglycomyces	0.004	0.004	0.004	0.004	0.004	0.004			Halosegnis	0.768
Gallaecimonas	0.004	0.004	0.004	0.004	0.004	0.004			Mycetocola	0.768
Allosphingosinicella	0.004	0.004	0.004	0.004	0.004	0.004			Caldimonas	0.769
Halapricum	0.004	0.004	0.004	0.005	0.004	0.004			Curvibacter	0.769
Sabulilitoribacter	0.004	0.004	0.003	0.002	0.002	0.002			Chloroherpeton	0.77
Ferriphaselus	0.004	0.004	0.004	0.004	0.004	0.004			Croceibacterium	0.77
Crinalium	0.004	0.004	0.004	0.003	0.003	0.003			Halorhabdus	0.77
Hydrocarboniclastica	0.004	0.004	0.004	0.004	0.004	0.004			Paucibacter	0.77
Candidatus_Nitrotoga	0.004	0.004	0.004	0.004	0.004	0.004			Rugosibacter	0.77
Oligella	0.004	0.004	0.004	0.004	0.004	0.004			Salinivirga	0.77
Taylorella	0.004	0.004	0.003	0.003	0.003	0.003			Anabaena	0.771
Ichthyobacterium	0.004	0.004	0.004	0.003	0.003	0.003			Chelativorans	0.771
Thermotomaculum	0.004	0.004	0.003	0.003	0.003	0.003			Paludibacterium	0.771
Fannyhessea	0.004	0.004	0.003	0.004	0.004	0.003			Cupriavidus	0.772
Gynuella	0.004	0.004	0.004	0.004	0.004	0.004			Oceanispirochaeta	0.772
Parasaccharibacter	0.004	0.004	0.004	0.004	0.004	0.004			Sinorhizobium	0.772
Roseicitreum	0.004	0.003	0.004	0.004	0.003	0.004			Teredinibacter	0.772
Terasakiella	0.004	0.004	0.004	0.004	0.004	0.004			Hyphomonas	0.773
Leptodesmis	0.004	0.004	0.004	0.004	0.004	0.004			Lichenihabitans	0.775
Periweissella	0.004	0.004	0.004	0.004	0.004	0.004			Paroceanicella	0.775
Actibacterium	0.004	0.004	0.004	0.004	0.004	0.004			Ralstonia	0.775
Allosaccharopolyspora	0.004	0.004	0.004	0.004	0.004	0.004			Streptacidiphilus	0.775
Gallionella	0.004	0.004	0.003	0.004	0.004	0.004			Desulfomonile	0.777
Filomicrobium	0.004	0.004	0.004	0.004	0.004	0.004			Candidatus_Kuenenia	0.778
Saliniradius	0.004	0.003	0.004	0.004	0.004	0.004			Leclercia	0.778
Fluviispira	0.004	0.004	0.003	0.002	0.002	0.002			Sulfuriflexus	0.778
Pacificitalea	0.004	0.005	0.005	0.005	0.005	0.005			Immundisolibacter	0.779
Candidatus_Protochlamydia	0.004	0.004	0.003	0.003	0.003	0.003			Rhizobacter	0.78
Salipaludibacillus	0.004	0.003	0.003	0.003	0.003	0.003			Mumia	0.781
Candidatus_Portiera	0.004	0.004	0.003	0.003	0.003	0.003			Acidiferrobacter	0.783
Lacimicrobium	0.004	0.004	0.004	0.003	0.003	0.004			Sedimentisphaera	0.783
Methylovorus	0.004	0.004	0.004	0.004	0.004	0.004			Youhaiella	0.783
Sediminibacillus	0.004	0.004	0.004	0.003	0.003	0.003			Parasedimentitalea	0.786
Gilvimarinus	0.004	0.004	0.004	0.004	0.004	0.004			Variovorax	0.786
Roseibacterium	0.004	0.004	0.004	0.004	0.004	0.004			Tautonia	0.787
Orientia	0.004	0.004	0.003	0.002	0.002	0.002			Gemmatirosa	0.788
Oceanisphaera	0.004	0.004	0.004	0.003	0.004	0.004			Chloroflexus	0.789
Catenovulum	0.004	0.004	0.003	0.003	0.003	0.003			Desulfosarcina	0.789
Pseudoleptotrichia	0.004	0.004	0.003	0.003	0.002	0.002			Intestinibaculum	0.789
Rhodophyticola	0.004	0.004	0.004	0.004	0.004	0.004			Vulgatibacter	0.791
Sediminibacterium	0.004	0.004	0.004	0.003	0.003	0.003			Caldilinea	0.792
Aegicerativicinus	0.004	0.004	0.004	0.003	0.003	0.003			Caldisericum	0.792
Beijerinckia	0.004	0.005	0.004	0.004	0.004	0.004			Candidatus_Rhabdochlamydia	0.792
Natribaculum	0.004	0.004	0.004	0.004	0.004	0.004			Dissulfurispira	0.794
Candidatus_Thioglobus	0.004	0.004	0.003	0.003	0.003	0.003			Coprobacter	0.796
Candidatus_Hepatoplasma	0.004	0.004	0.003	0.002	0.003	0.003			Frigoriglobus	0.796
Paralysiella	0.004	0.004	0.004	0.004	0.004	0.004			Maricaulis	0.796
Skermania	0.004	0.004	0.004	0.004	0.004	0.004			Propioniciclava	0.797
Rodentibacter	0.004	0.004	0.003	0.003	0.003	0.003			Jatrophihabitans	0.798
Methanocorpusculum	0.004	0.003	0.003	0.003	0.003	0.004			Rhodoplanes	0.798
Oxynema	0.004	0.004	0.004	0.004	0.004	0.004			Spiractinospora	0.798
Fluviibacter	0.004	0.004	0.004	0.004	0.004	0.004			Singulisphaera	0.801
Methanococcoides	0.004	0.004	0.004	0.004	0.003	0.003			Aquihabitans	0.802
Profundibacter	0.004	0.004	0.004	0.004	0.004	0.004			Longicatena	0.802
Yoonia	0.004	0.004	0.004	0.004	0.004	0.003			Tateyamaria	0.802
Aquisediminimonas	0.004	0.004	0.004	0.004	0.004	0.004			Variibacter	0.803
Wielerella	0.004	0.004	0.003	0.003	0.003	0.003			Candidatus_Nanopelagicus	0.804
Desulfomarina	0.004	0.003	0.003	0.003	0.003	0.004			Indioceanicola	0.804
Anabaenopsis	0.003	0.004	0.003	0.003	0.003	0.003			Tritonibacter	0.806
Kalamiella	0.003	0.004	0.004	0.004	0.003	0.003			Candidatus_Cloacimonas	0.807
Methanomassiliicoccus	0.003	0.004	0.003	0.003	0.003	0.003			Sphingobacterium	0.807
Abiotrophia	0.003	0.004	0.003	0.003	0.004	0.004			Terrihabitans	0.807
Polystyrenella	0.003	0.003	0.003	0.003	0.004	0.004			Candidatus_Mycosynbacter	0.81
Candidatus_Rhabdochlamydia	0.003	0.004	0.003	0.003	0.003	0.003			Leadbettera	0.81
Mangrovibacillus	0.003	0.003	0.003	0.003	0.003	0.003			Acidipropionibacterium	0.812
Microbacter	0.003	0.004	0.004	0.004	0.004	0.004			Pelagovum	0.814
Mergibacter	0.003	0.004	0.003	0.003	0.003	0.003			Grimontia	0.815
Halotia	0.003	0.003	0.003	0.003	0.003	0.003			Actinocatenispora	0.818
Chitinibacter	0.003	0.004	0.004	0.004	0.003	0.004			Methylobacillus	0.819
Dermatophilus	0.003	0.004	0.004	0.004	0.004	0.004			Syntrophomonas	0.819
Silvanigrella	0.003	0.004	0.003	0.002	0.001	0.002			Chryseoglobus	0.82
Methanospirillum	0.003	0.003	0.003	0.002	0.002	0.003			Pontivivens	0.82
Symbiopectobacterium	0.003	0.004	0.003	0.004	0.004	0.003			Gemmatimonas	0.821
Candidatus_Nanopelagicus	0.003	0.004	0.003	0.003	0.003	0.004			Runella	0.822
Psychrosphaera	0.003	0.003	0.003	0.002	0.003	0.003			Polynucleobacter	0.823
Mycoavidus	0.003	0.003	0.003	0.003	0.003	0.003			Pontibrevibacter	0.823
Crocosphaera	0.003	0.003	0.003	0.003	0.002	0.003			Chlamydia	0.824
Saliphagus	0.003	0.003	0.004	0.004	0.003	0.004			Roseivivax	0.824
Vaginimicrobium	0.003	0.003	0.003	0.003	0.003	0.003			Ferruginibacter	0.825
Pseudorhodobacter	0.003	0.003	0.003	0.003	0.004	0.003			Kinneretia	0.825
Boudabousia	0.003	0.003	0.003	0.003	0.003	0.003			Paraoerskovia	0.825
Thermosulfuriphilus	0.003	0.003	0.003	0.003	0.003	0.003			Priestia	0.825
Allobacillus	0.003	0.003	0.003	0.003	0.003	0.003			Azoarcus	0.827
Conchiformibius	0.003	0.003	0.004	0.004	0.003	0.003			Enterobacter	0.827
Saccharolobus	0.003	0.003	0.002	0.001	0.001	0.001			Raineyella	0.828
Halosolutus	0.003	0.004	0.004	0.004	0.004	0.004			Georhizobium	0.829
Hydrogenophilus	0.003	0.004	0.004	0.004	0.004	0.004			Thermoclostridium	0.829
Iodobacter	0.003	0.004	0.003	0.003	0.003	0.003			Marinobacter	0.83
Leminorella	0.003	0.003	0.004	0.003	0.003	0.004			Bradymonas	0.831
Candidatus_Cytomitobacter	0.003	0.003	0.003	0.003	0.003	0.003			Pseudoxanthomonas	0.831
Candidatus_Nitrosocosmicus	0.003	0.003	0.003	0.002	0.001	0.001			Pelobacter	0.832
Candidatus_Baumannia	0.003	0.004	0.003	0.002	0.002	0.003			Acidisarcina	0.835
Thermanaeromonas	0.003	0.003	0.003	0.003	0.003	0.003			Thermomonospora	0.835
Paenalkalicoccus	0.003	0.004	0.003	0.003	0.003	0.003			Cyanobium	0.837
Parvularcula	0.003	0.003	0.004	0.003	0.003	0.003			Gulosibacter	0.837
Candidatus_Bandiella	0.003	0.003	0.003	0.002	0.002	0.002			Mycetohabitans	0.837
Shimwellia	0.003	0.004	0.004	0.004	0.004	0.004			Gluconobacter	0.838
Candidatus_Vallotia	0.003	0.003	0.003	0.003	0.002	0.003			Halopseudomonas	0.838
Allorhizobium	0.003	0.003	0.003	0.003	0.003	0.003			Lysobacter	0.838
Candidatus_Cloacimonas	0.003	0.003	0.003	0.003	0.003	0.003			Nitrogeniibacter	0.838
Methanothermus	0.003	0.003	0.002	0.002	0.002	0.002			Hydrogenibacillus	0.84
Pseudemcibacter	0.003	0.003	0.003	0.003	0.003	0.003			Sulfuritortus	0.84
Winkia	0.003	0.003	0.003	0.004	0.003	0.003			Tardibacter	0.84
Zymobacter	0.003	0.004	0.003	0.004	0.003	0.004			Usitatibacter	0.841
Oceanihabitans	0.003	0.003	0.003	0.003	0.003	0.003			Akkermansia	0.843
Pseudoclavibacter	0.003	0.003	0.003	0.003	0.003	0.003			Rubrobacter	0.844
Dissulfurispira	0.003	0.003	0.003	0.003	0.003	0.003			Alienimonas	0.845
Paenalcaligenes	0.003	0.003	0.003	0.003	0.003	0.003			Aminobacterium	0.845
Halosegnis	0.003	0.004	0.004	0.003	0.003	0.003			Carboxydocella	0.845
Haematospirillum	0.003	0.003	0.003	0.004	0.003	0.003			Methanococcoides	0.845
Tolumonas	0.003	0.004	0.004	0.003	0.003	0.004			Guyparkeria	0.846
Acetilactobacillus	0.003	0.003	0.003	0.003	0.003	0.003			Actinopolyspora	0.847
Rippkaea	0.003	0.003	0.003	0.002	0.002	0.002			Nitrospirillum	0.847
Candidatus_Babela	0.003	0.003	0.003	0.002	0.002	0.002			Aestuariispira	0.848
Defluviitoga	0.003	0.003	0.003	0.002	0.002	0.002			Hankyongella	0.851
Leptothermofonsia	0.003	0.003	0.003	0.003	0.003	0.003			Prescottella	0.851
Galbibacter	0.003	0.003	0.003	0.003	0.002	0.002			Ammonifex	0.852
Suicoccus	0.003	0.003	0.003	0.003	0.002	0.003			Candidatus_Cardinium	0.852
Hyphococcus	0.003	0.003	0.003	0.003	0.003	0.003			Methanothermobacter	0.853
Thermovibrio	0.003	0.003	0.004	0.003	0.004	0.004			Dichelobacter	0.854
Acetomicrobium	0.003	0.003	0.003	0.003	0.003	0.003			Glaciihabitans	0.854
Candidatus_Paraluminiphilus	0.003	0.003	0.003	0.003	0.003	0.003			Caenibius	0.855
Parashewanella	0.003	0.003	0.003	0.002	0.002	0.002			Mucisphaera	0.855
Candidatus_Endolissoclinum	0.003	0.003	0.003	0.002	0.002	0.002			Sphingomonas	0.855
Abyssibius	0.003	0.003	0.003	0.003	0.003	0.003			Anaerotignum	0.857
Marixanthomonas	0.003	0.003	0.003	0.003	0.003	0.003			Candidatus_Xiphinematobacter	0.857
Neomicrococcus	0.003	0.003	0.004	0.003	0.003	0.003			Pseudochrobactrum	0.857
Trichothermofontia	0.003	0.003	0.003	0.004	0.003	0.003			Fastidiosipila	0.86
Phormidium	0.003	0.003	0.003	0.003	0.003	0.003			Scandinavium	0.861
Alysiella	0.003	0.003	0.003	0.003	0.003	0.003			Sphingobium	0.861
Pelagerythrobacter	0.003	0.003	0.004	0.004	0.003	0.003			Celeribacter	0.862
Gloeomargarita	0.003	0.003	0.003	0.003	0.003	0.003			Oceanithermus	0.863
Thalassobius	0.003	0.003	0.003	0.003	0.003	0.003			Tsuneonella	0.864
Lawsonia	0.003	0.003	0.003	0.002	0.003	0.002			Psychromicrobium	0.865
Thalassoglobus	0.003	0.003	0.003	0.003	0.003	0.003			Anaplasma	0.866
Ewingella	0.003	0.003	0.003	0.003	0.003	0.003			Pseudemcibacter	0.866
Gillisia	0.003	0.003	0.002	0.002	0.002	0.002			Citrifermentans	0.867
Ignavigranum	0.003	0.003	0.002	0.002	0.002	0.003			Glutamicibacter	0.867
Diaminobutyricimonas	0.003	0.003	0.003	0.003	0.003	0.004			Pandoraea	0.867
Hoyosella	0.003	0.003	0.003	0.003	0.003	0.003			Microterricola	0.868
Salinigranum	0.003	0.003	0.003	0.003	0.003	0.003			Roseiflexus	0.868
Waddlia	0.003	0.003	0.003	0.003	0.003	0.003			Sphaerobacter	0.868
Lapidilactobacillus	0.003	0.003	0.003	0.002	0.002	0.002			Thauera	0.87
Sulfurisphaera	0.003	0.003	0.003	0.001	0.001	0.001			Desulfoglaeba	0.871
Bacteriovorax	0.003	0.003	0.002	0.002	0.002	0.003			Halomarina	0.872
Haloarcula	0.003	0.003	0.003	0.003	0.003	0.003			Paludibaculum	0.873
Athalassotoga	0.003	0.003	0.003	0.003	0.003	0.003			Thermoactinomyces	0.874
Litorivicinus	0.003	0.003	0.003	0.003	0.003	0.003			Alcanivorax	0.876
Salinarchaeum	0.003	0.003	0.003	0.003	0.003	0.003			Isoalcanivorax	0.877
Siansivirga	0.003	0.003	0.003	0.002	0.002	0.002			Hydrogenobacter	0.879
Psychromicrobium	0.003	0.003	0.003	0.003	0.003	0.003			Leptodesmis	0.879
Pyrococcus	0.003	0.003	0.003	0.002	0.002	0.002			Urbifossiella	0.879
Candidatus_Amoebophilus	0.003	0.003	0.003	0.002	0.002	0.002			Desulfuromonas	0.881
Pseudalkalibacillus	0.003	0.003	0.003	0.002	0.002	0.003			Rugamonas	0.884
Trichormus	0.003	0.003	0.003	0.002	0.002	0.002			Amniculibacterium	0.885
Rasiella	0.003	0.003	0.003	0.002	0.002	0.003			Paenalkalicoccus	0.886
Agarilytica	0.003	0.003	0.002	0.002	0.002	0.002			Rhodovastum	0.886
Bizionia	0.003	0.003	0.002	0.002	0.002	0.002			Bacterioplanoides	0.887
Desulfocapsa	0.003	0.003	0.003	0.002	0.002	0.002			Beutenbergia	0.888
Commensalibacter	0.003	0.003	0.002	0.002	0.002	0.002			Actinokineospora	0.889
Ectothiorhodosinus	0.003	0.002	0.003	0.003	0.003	0.003			Methylomagnum	0.89
Natronococcus	0.003	0.003	0.003	0.003	0.003	0.003			Hydrogenophilus	0.895
Simkania	0.003	0.003	0.003	0.003	0.003	0.003			Nibricoccus	0.896
Thalassobacter	0.003	0.003	0.003	0.003	0.003	0.003			Segniliparus	0.898
Mycetohabitans	0.003	0.004	0.003	0.003	0.003	0.003			Pseudescherichia	0.903
Rugosibacter	0.003	0.003	0.003	0.003	0.003	0.003			Saprospira	0.904
Yokenella	0.003	0.003	0.003	0.003	0.003	0.003			Thermosediminibacter	0.904
Candidatus_Phycorickettsia	0.003	0.003	0.003	0.002	0.002	0.003			Planctopirus	0.905
Methanothermococcus	0.003	0.003	0.002	0.001	0.001	0.001			Musicola	0.906
Basfia	0.003	0.003	0.003	0.002	0.002	0.003			Nesterenkonia	0.906
Candidatus_Hodgkinia	0.003	0.003	0.002	0.002	0.002	0.002			Acidimicrobium	0.909
Candidatus_Profftella	0.003	0.003	0.002	0.002	0.002	0.002			Pseudoclavibacter	0.909
Scandinavium	0.003	0.003	0.003	0.003	0.003	0.003			Leptolyngbya	0.914
Cycloclasticus	0.003	0.003	0.002	0.002	0.003	0.002			Xanthomonas	0.914
Siccibacter	0.003	0.003	0.003	0.003	0.003	0.003			Effusibacillus	0.915
Moellerella	0.003	0.003	0.002	0.002	0.002	0.002			Phoenicibacter	0.915
Superficieibacter	0.003	0.003	0.003	0.003	0.003	0.003			Paralysiella	0.918
Pseudescherichia	0.003	0.003	0.003	0.003	0.003	0.003			Thiothrix	0.918
Pleurocapsa	0.003	0.003	0.003	0.003	0.003	0.003			Ahniella	0.92
Ignatzschineria	0.003	0.003	0.002	0.002	0.002	0.002			Olivibacter	0.92
Desulfurobacterium	0.003	0.003	0.002	0.002	0.002	0.002			Mixta	0.922
Duffyella	0.003	0.003	0.003	0.003	0.002	0.003			Desulfolithobacter	0.924
Ephemeroptericola	0.003	0.002	0.003	0.002	0.003	0.003			Dialister	0.924
Halobellus	0.002	0.003	0.003	0.003	0.003	0.003			Acidibrevibacterium	0.926
Candidatus_Nardonella	0.002	0.003	0.002	0.002	0.002	0.002			Kosmotoga	0.926
Candidatus_Fonsibacter	0.002	0.003	0.002	0.002	0.001	0.002			Roseateles	0.929
Candidatus_Prometheoarchaeum	0.002	0.003	0.002	0.001	0.001	0.001			Solwaraspora	0.929
Paraphotobacterium	0.002	0.003	0.002	0.001	0.001	0.001			Tamlana	0.929
Candidatus_Purcelliella	0.002	0.003	0.002	0.001	0.001	0.001			Thermomicrobium	0.93
Candidatus_Paracaedibacter	0.002	0.002	0.002	0.002	0.002	0.002			Tichowtungia	0.93
Parasedimentitalea	0.002	0.003	0.003	0.003	0.003	0.003			Xylophilus	0.931
Thermocrinis	0.002	0.003	0.002	0.002	0.002	0.002			Sulfuriroseicoccus	0.932
Petrotoga	0.002	0.002	0.002	0.002	0.002	0.002			Venatoribacter	0.934
Hydrogenobacter	0.002	0.002	0.003	0.003	0.003	0.003			Ruficoccus	0.935
Parasynechococcus	0.002	0.002	0.002	0.002	0.002	0.002			Sphaerotilus	0.935
Halococcus	0.002	0.003	0.003	0.003	0.002	0.003			Labilibaculum	0.936
Ferrovum	0.002	0.002	0.002	0.002	0.002	0.002			Niastella	0.936
Candidatus_Puniceispirillum	0.002	0.003	0.003	0.003	0.003	0.003			Nitratifractor	0.938
Candidatus_Annandia	0.002	0.002	0.002	0.002	0.002	0.002			Geoalkalibacter	0.941
Halarchaeum	0.002	0.003	0.003	0.003	0.003	0.003			Methylibium	0.941
Cylindrospermopsis	0.002	0.002	0.002	0.002	0.002	0.002			Polycladomyces	0.944
Halanaeroarchaeum	0.002	0.002	0.003	0.003	0.003	0.002			Turicimonas	0.944
Richelia	0.002	0.003	0.002	0.002	0.002	0.002			Azospira	0.946
Fructobacillus	0.002	0.002	0.002	0.001	0.001	0.002			Monoglobus	0.947
Renibacterium	0.002	0.002	0.002	0.002	0.003	0.003			Anaerohalosphaera	0.948
Candidatus_Nitrosacidococcus	0.002	0.002	0.002	0.002	0.002	0.002			Elioraea	0.948
Natronorubrum	0.002	0.003	0.003	0.003	0.002	0.002			Kerstersia	0.948
Chania	0.002	0.002	0.003	0.002	0.002	0.003			Leptothrix	0.95
Methanosphaerula	0.002	0.002	0.002	0.002	0.002	0.002			Desulfoluna	0.952
Candidatus_Neoehrlichia	0.002	0.002	0.002	0.001	0.001	0.001			Shimwellia	0.953
Aquella	0.002	0.002	0.002	0.002	0.001	0.002			Tabrizicola	0.958
Candidatus_Hamiltonella	0.002	0.003	0.002	0.002	0.002	0.002			Litorivicinus	0.961
Candidatus_Riesia	0.002	0.002	0.002	0.002	0.001	0.002			Kozakia	0.962
Archaeoglobus	0.002	0.002	0.002	0.002	0.002	0.002			Selenomonas	0.962
Frischella	0.002	0.002	0.002	0.001	0.001	0.001			Boudabousia	0.964
Zhongshania	0.002	0.002	0.002	0.002	0.002	0.002			Caldalkalibacillus	0.964
Candidatus_Vesicomyosocius	0.002	0.002	0.002	0.001	0.001	0.001			Allokutzneria	0.965
Histophilus	0.002	0.002	0.002	0.001	0.001	0.002			Hahella	0.965
Nanobdella	0.002	0.002	0.002	0.001	0.001	0.001			Methylovulum	0.968
Candidatus_Nucleicultrix	0.002	0.002	0.002	0.002	0.002	0.002			Sporomusa	0.969
Candidatus_Megaira	0.002	0.002	0.002	0.001	0.001	0.001			Parazoarcus	0.974
Candidatus_Pseudothioglobus	0.002	0.002	0.002	0.002	0.002	0.002			Thermodesulfovibrio	0.975
Bisgaardia	0.002	0.002	0.002	0.001	0.001	0.001			Austwickia	0.976
Candidatus_Tachikawaea	0.002	0.002	0.001	0.001	0.001	0.001			Neptunomonas	0.977
Otariodibacter	0.002	0.002	0.001	0.001	0.001	0.001			Thalassobius	0.983
Pontimonas	0.002	0.002	0.002	0.002	0.002	0.002			Arcticibacterium	0.984
Natronobiforma	0.002	0.002	0.002	0.002	0.002	0.002			Candidatus_Paraluminiphilus	0.985
Caldisphaera	0.002	0.002	0.001	0.001	0	0			Ereboglobus	0.986
Halostagnicola	0.002	0.001	0.001	0.002	0.002	0.002			Nitrosococcus	0.989
Candidatus_Ishikawaella	0.001	0.002	0.001	0.001	0.001	0.001			Rhodoluna	0.993
Ferroplasma	0.001	0.001	0.001	0.001	0	0			Klebsiella	0.998
Halolamina	0.001	0.002	0.002	0.002	0.001	0.001			Candidatus_Koribacter	0.999
Methanotorris	0.001	0.002	0.001	0.001	0.001	0.001
Candidatus_Nitrosomarinus	0.001	0.001	0.001	0.001	0	0.001
Others	50.11	52	51.63	52.55	50.6	51

## Sheet: SW_Archaea_Phylum
SW= Sargassum wightii
Archaea_Phylum SW									Kruskal-Wallis			Dunn Test
Phylum	C	A1	A2	A3	A4	A5	p value		Phylum	p		Phylum	Significantly different between		p
Euryarchaeota	94.127	93.841	95.009	95.769	94.865	94.544	0.147		Nitrososphaerota	0.00871		Thermoproteota	A8	C	0.00367979
Candidatus_Thermoplasmatota	4.193	4.275	3.46	3.153	4.173	4.365	0.154		Thermoproteota	0.0108		Nitrososphaerota	A8	C	0.00437767
Thermoproteota	0.996	1.129	0.92	0.631	0.57	0.647	0.011		Nanoarchaeota	0.0253		Nitrososphaerota	A2	A8	0.0047698
Nitrososphaerota	0.532	0.58	0.477	0.36	0.321	0.365	0.009		Candidatus_Lokiarchaeota	0.0442		Thermoproteota	A2	A8	0.0047698
Candidatus_Lokiarchaeota	0.076	0.085	0.067	0.041	0.029	0.038	0.044		Euryarchaeota	0.147		Candidatus_Lokiarchaeota	A8	C	0.0066761
Nanoarchaeota	0.059	0.069	0.053	0.029	0.022	0.022	0.025		Candidatus_Thermoplasmatota	0.154		Nitrososphaerota	A6	C	0.0108285
Candidatus_Micrarchaeota	0.012	0.016	0.011	0.012	0.012	0.012	0.521		Candidatus_Korarchaeota	0.437		Nitrososphaerota	A2	A6	0.0117094
Candidatus_Korarchaeota	0.006	0.006	0.004	0.005	0.008	0.007	0.437		Candidatus_Micrarchaeota	0.521		Nanoarchaeota	A2	A8	0.0126532
												Nanoarchaeota	A8	C	0.0147449
												Thermoproteota	A6	C	0.0147449
												Nanoarchaeota	A10	A2	0.0171356
												Thermoproteota	A2	A6	0.0184538
												Candidatus_Lokiarchaeota	A2	A8	0.0198598
												Nanoarchaeota	A10	C	0.0198598
												Euryarchaeota	A2	A6	0.0229548
												Candidatus_Lokiarchaeota	A6	C	0.0264605
												Euryarchaeota	A6	C	0.0373071
												Nanoarchaeota	A2	A6	0.0373071
												Nitrososphaerota	A10	C	0.0373071
												Thermoproteota	A10	C	0.0373071
												Nitrososphaerota	A10	A2	0.0398802
												Nanoarchaeota	A6	C	0.0426024
												Candidatus_Korarchaeota	A4	A8	0.0440077
												Candidatus_Thermoplasmatota	A2	A6	0.04548
												Thermoproteota	A10	A2	0.04548
												Candidatus_Lokiarchaeota	A10	C	0.0517283
												Candidatus_Thermoplasmatota	A6	C	0.0517283

## Sheet: SW_Archaea_Genus
SW= Sargassum wightii
Archaea_SW Genus									Kruskal-Wallis			Dunn Test
Genus	C	A1	A2	A3	A4	A5	p value		Genus	p		Genus	Significant between		p
Methanobrevibacter	79.671	77.769	79.599	80.833	79.005	77.625	0.827		Ferroplasma	0.00196		Ferroplasma	A10	C	0.00214934
Candidatus_Methanomethylophilus	2.766	2.827	2.288	2.108	2.795	2.969	0.248		Acidianus	0.00675		Candidatus_Nitrosocosmicus	A8	C	0.00257844
Methanosphaera	1.252	1.286	1.241	1.185	1.092	1.113	0.28		Candidatus_Nitrosopelagicus	0.00985		Candidatus_Nitrosotalea	A2	A8	0.00257844
Candidatus_Methanoplasma	1.164	1.164	0.946	0.87	1.179	1.197	0.204		Candidatus_Nitrosocosmicus	0.0102		Methanothermus	A8	C	0.00257844
Methanosarcina	0.838	0.932	0.88	0.714	0.757	0.8	0.402		Saccharolobus	0.0113		Candidatus_Methanoliparum	A2	A8	0.00282116
Thermococcus	0.833	0.902	0.868	0.888	0.95	1.025	0.949		Sulfurisphaera	0.0125		Candidatus_Nitrosopelagicus	A10	C	0.00282116
Methanobacterium	0.61	0.59	0.579	0.511	0.509	0.524	0.033		Methanothermococcus	0.0142		Stygiolobus	A8	C	0.00282116
Methanomicrobium	0.531	0.53	0.42	0.268	0.497	0.554	0.185		Caldisphaera	0.0172		Ferroplasma	A10	A2	0.00337023
Methanoculleus	0.377	0.403	0.385	0.363	0.44	0.454	0.654		Sulfolobus	0.0176		Sulfurisphaera	A8	C	0.00367979
Natrinema	0.374	0.437	0.425	0.458	0.457	0.509	0.749		Methanofervidicoccus	0.0177		Methanothermococcus	A2	A6	0.00401498
Halobaculum	0.369	0.469	0.453	0.505	0.518	0.546			Methanothermus	0.0188		Methanothermococcus	A6	C	0.00401498
Halorussus	0.343	0.418	0.412	0.435	0.453	0.473			Candidatus_Nitrosotalea	0.0216		Saccharolobus	A8	C	0.00401498
Methanococcus	0.341	0.37	0.316	0.223	0.213	0.235			Candidatus_Nitrosomarinus	0.0235		Methanothermus	A6	C	0.00437767
Halorubrum	0.34	0.416	0.411	0.43	0.432	0.457			Nanobdella	0.0235		Picrophilus	A2	A8	0.00437767
Methanofollis	0.327	0.371	0.349	0.339	0.387	0.406			Candidatus_Methanoliparum	0.0244		Saccharolobus	A6	C	0.0047698
Methanocaldococcus	0.309	0.358	0.28	0.195	0.175	0.196			Nitrosarchaeum	0.0276		Ferroplasma	A6	C	0.0047698
Halomicroarcula	0.293	0.323	0.345	0.373	0.372	0.385			Metallosphaera	0.0282		Methanobacterium	A6	C	0.0047698
Halobacterium	0.285	0.344	0.348	0.348	0.371	0.394			Nitrosopumilus	0.0309		Caldisphaera	A8	C	0.00519346
Halovivax	0.275	0.325	0.325	0.339	0.343	0.377			Stygiolobus	0.0324		Candidatus_Nitrosomarinus	A2	A6	0.00565083
Methanolacinia	0.255	0.259	0.217	0.162	0.261	0.283			Methanobacterium	0.0326		Candidatus_Nitrosopelagicus	A8	C	0.00565083
Methanoplanus	0.245	0.251	0.197	0.133	0.226	0.241			Sulfuracidifex	0.043		Methanofervidicoccus	A6	C	0.00565083
Acidianus	0.245	0.27	0.197	0.117	0.094	0.111			Methanococcus	0.0432		Candidatus_Methanoliparum	A2	A6	0.00614423
Halosimplex	0.226	0.257	0.259	0.283	0.29	0.312			Candidatus_Prometheoarchaeum	0.0442		Acidianus	A8	C	0.00614423
Haloplanus	0.224	0.267	0.261	0.293	0.289	0.324			Fervidicoccus	0.0454		Methanothermus	A10	C	0.00614423
Methanothrix	0.219	0.237	0.238	0.228	0.256	0.266			Picrophilus	0.0455		Sulfuracidifex	A10	A2	0.00614423
Others	7.289	8.224	7.76	7.4	7.638	8.226			Methanogenium	0.054		Candidatus_Nitrosocosmicus	A2	A8	0.0066761
Natronomonas	0.219	0.264	0.271	0.293	0.283	0.295			Candidatus_Nitrosocaldus	0.0697		Candidatus_Prometheoarchaeum	A8	C	0.0066761
Haladaptatus	0.208	0.226	0.231	0.236	0.259	0.255			Vulcanisaeta	0.0722		Metallosphaera	A10	A2	0.0066761
Nitrosopumilus	0.206	0.226	0.185	0.133	0.112	0.132			Methanocaldococcus	0.0757		Nitrosarchaeum	A2	A6	0.0066761
Methanocella	0.206	0.228	0.23	0.226	0.232	0.265			Cuniculiplasma	0.0935		Acidianus	A6	C	0.007249
Methanogenium	0.187	0.193	0.153	0.132	0.185	0.222			Methanoplanus	0.114		Ferroplasma	A2	A6	0.007249
Haloprofundus	0.175	0.191	0.182	0.205	0.207	0.215			Candidatus_Nitrosotenuis	0.117		Methanobacterium	A8	C	0.007249
Haloferax	0.166	0.19	0.185	0.197	0.203	0.215			Methanonatronarchaeum	0.15		Candidatus_Nitrosocaldus	A8	C	0.00786564
Halomarina	0.162	0.198	0.205	0.208	0.217	0.235			Staphylothermus	0.159		Nitrosopumilus	A8	C	0.00786564
Halorhabdus	0.154	0.166	0.174	0.179	0.196	0.21			Methanomassiliicoccus	0.162		Sulfurisphaera	A2	A8	0.00786564
Haloterrigena	0.151	0.181	0.182	0.187	0.181	0.204			Methanomicrobium	0.185		Stygiolobus	A2	A8	0.00786564
Methanothermobacter	0.148	0.15	0.148	0.14	0.145	0.16			Methanohalobium	0.195		Sulfurisphaera	A6	C	0.00852885
Salinirubellus	0.144	0.162	0.169	0.197	0.201	0.205			Candidatus_Methanoplasma	0.204		Acidianus	A10	C	0.00924163
Halorientalis	0.142	0.164	0.159	0.175	0.173	0.188			Methanospirillum	0.22		Candidatus_Nitrosomarinus	A2	A8	0.00924163
Methanoregula	0.136	0.149	0.146	0.13	0.158	0.162			Haloquadratum	0.224		Caldisphaera	A6	C	0.0100071
Sulfolobus	0.133	0.155	0.115	0.065	0.055	0.061			Halohasta	0.226		Acidianus	A2	A8	0.0108285
Haloglomus	0.128	0.138	0.145	0.151	0.171	0.174			Candidatus_Methanomethylophilus	0.248		Candidatus_Nitrosocosmicus	A6	C	0.0108285
Halomicrobium	0.128	0.15	0.139	0.147	0.167	0.169			Methanotorris	0.264		Ferroplasma	A8	C	0.0108285
Halapricum	0.123	0.138	0.145	0.159	0.154	0.166			Methanolacinia	0.271		Methanofervidicoccus	A10	C	0.0108285
Natribaculum	0.115	0.141	0.139	0.139	0.139	0.159			Methanosphaera	0.28		Methanofervidicoccus	A2	A6	0.0108285
Methanocorpusculum	0.113	0.113	0.107	0.097	0.112	0.139			Halodesulfurarchaeum	0.32		Methanogenium	A10	A6	0.0108285
Methanococcoides	0.112	0.135	0.127	0.124	0.12	0.138			Acidilobus	0.368		Methanohalobium	A6	C	0.0108285
Methanomassiliicoccus	0.111	0.126	0.098	0.088	0.123	0.123			Salinirubellus	0.37		Vulcanisaeta	A2	A8	0.0108285
Methanospirillum	0.107	0.112	0.093	0.082	0.09	0.108			Methanocorpusculum	0.371		Nanobdella	A2	A8	0.0117094
Saliphagus	0.105	0.111	0.119	0.131	0.131	0.143			Salarchaeum	0.398		Nitrosarchaeum	A6	C	0.0117094
Saccharolobus	0.104	0.112	0.079	0.039	0.032	0.044			Methanosarcina	0.402		Acidianus	A2	A6	0.0126532
Halosolutus	0.104	0.128	0.124	0.143	0.152	0.15			Thermoplasma	0.415		Candidatus_Nitrosopelagicus	A6	C	0.0126532
Candidatus_Nitrosocosmicus	0.103	0.11	0.09	0.057	0.043	0.055			Thermoproteus	0.424		Candidatus_Nitrosotalea	A2	A6	0.0126532
Methanothermus	0.101	0.087	0.079	0.063	0.058	0.063			Halarchaeum	0.439		Vulcanisaeta	A8	C	0.0126532
Halosegnis	0.1	0.118	0.118	0.12	0.128	0.133			Halosolutus	0.439		Caldisphaera	A2	A8	0.0136637
Salinigranum	0.092	0.105	0.113	0.11	0.113	0.134			Methanosalsum	0.45		Candidatus_Methanoliparum	A2	A4	0.0136637
Sulfurisphaera	0.092	0.105	0.086	0.049	0.04	0.052			Pyrococcus	0.463		Candidatus_Nitrosocaldus	A6	C	0.0136637
Haloarcula	0.092	0.107	0.101	0.112	0.113	0.12			Halobiforma	0.473		Methanococcus	A6	C	0.0136637
Salinarchaeum	0.09	0.108	0.111	0.113	0.119	0.125			Halolamina	0.482		Sulfolobus	A8	C	0.0136637
Pyrococcus	0.089	0.104	0.091	0.078	0.078	0.086			Halomarina	0.504		Metallosphaera	A2	A6	0.0147449
Natronococcus	0.086	0.107	0.106	0.102	0.106	0.118			Natranaeroarchaeum	0.536		Methanocaldococcus	A8	C	0.0147449
Methanothermococcus	0.085	0.103	0.08	0.049	0.052	0.059			Conexivisphaera	0.54		Nanobdella	A10	A2	0.0147449
Halobellus	0.079	0.092	0.09	0.1	0.103	0.116			Salinigranum	0.54		Nanobdella	A8	C	0.0147449
Candidatus_Prometheoarchaeum	0.078	0.087	0.068	0.042	0.029	0.039			Halanaeroarchaeum	0.555		Sulfolobus	A2	A8	0.0147449
Halococcus	0.074	0.085	0.093	0.094	0.095	0.103			Halapricum	0.576		Acidianus	A10	A2	0.0159008
Halarchaeum	0.073	0.089	0.089	0.1	0.11	0.11			Halovenus	0.579		Candidatus_Nitrosopelagicus	A10	A2	0.0159008
Halanaeroarchaeum	0.072	0.076	0.088	0.095	0.102	0.097			Natronorubrum	0.591		Ferroplasma	A2	A8	0.0159008
Natronorubrum	0.07	0.086	0.087	0.092	0.085	0.096			Saliphagus	0.606		Fervidicoccus	A10	C	0.0159008
Methanosphaerula	0.07	0.078	0.076	0.068	0.086	0.079			Aciduliprofundum	0.609		Saccharolobus	A2	A8	0.0159008
Methanohalophilus	0.065	0.065	0.065	0.056	0.068	0.07			Halalkalicoccus	0.614		Sulfolobus	A6	C	0.0159008
Archaeoglobus	0.064	0.07	0.063	0.058	0.06	0.065			Natrarchaeobaculum	0.614		Metallosphaera	A2	A8	0.0171356
Pyrobaculum	0.063	0.075	0.065	0.07	0.067	0.072			Aeropyrum	0.615		Methanoplanus	A6	C	0.0171356
Salarchaeum	0.061	0.069	0.068	0.08	0.076	0.086			Haloglomus	0.62		Methanothermococcus	A2	A8	0.0171356
Methanolobus	0.06	0.062	0.053	0.055	0.053	0.06			Salinarchaeum	0.623		Methanothermococcus	A8	C	0.0171356
Nanobdella	0.06	0.071	0.054	0.029	0.022	0.022			Halobaculum	0.627		Nitrosopumilus	A6	C	0.0171356
Nitrososphaera	0.058	0.058	0.058	0.064	0.058	0.06			Methanothermobacter	0.641		Sulfolobus	A2	A6	0.0171356
Halalkaliarchaeum	0.053	0.064	0.068	0.065	0.071	0.072			Methanoculleus	0.654		Sulfuracidifex	A10	C	0.0171356
Halogeometricum	0.053	0.065	0.061	0.059	0.066	0.075			Natronobacterium	0.666		Sulfurisphaera	A2	A6	0.0171356
Halocatena	0.052	0.064	0.062	0.063	0.064	0.062			Haloplanus	0.668		Candidatus_Nitrosomarinus	A6	C	0.0184538
Natrarchaeobaculum	0.051	0.054	0.062	0.06	0.067	0.067			Halalkaliarchaeum	0.67		Cuniculiplasma	A8	C	0.0184538
Natronobiforma	0.05	0.064	0.063	0.067	0.075	0.071			Halostagnicola	0.67		Fervidicoccus	A8	C	0.0184538
Methanomethylovorans	0.049	0.047	0.045	0.039	0.044	0.044			Halosimplex	0.677		Methanococcus	A8	C	0.0184538
Caldisphaera	0.049	0.055	0.041	0.019	0.014	0.019			Methanomethylovorans	0.681		Methanogenium	A10	A4	0.0184538
Halostagnicola	0.048	0.05	0.045	0.057	0.06	0.063			Natribaculum	0.682		Nanobdella	A10	C	0.0184538
Halopenitus	0.047	0.053	0.05	0.055	0.05	0.057			Methanolobus	0.697		Saccharolobus	A2	A6	0.0184538
Halopiger	0.046	0.056	0.044	0.051	0.054	0.063			Ferroglobus	0.701		Candidatus_Prometheoarchaeum	A2	A8	0.0198598
Ferroplasma	0.045	0.049	0.039	0.02	0.019	0.016			Natronococcus	0.705		Methanofervidicoccus	A10	A2	0.0198598
Halobiforma	0.043	0.05	0.053	0.056	0.051	0.066			Natronobiforma	0.714		Nitrosopumilus	A2	A8	0.0198598
Halalkalicoccus	0.042	0.046	0.049	0.049	0.052	0.054			Methanococcoides	0.716		Candidatus_Nitrosotalea	A8	C	0.0213585
Halolamina	0.041	0.051	0.056	0.054	0.054	0.057			Halogeometricum	0.72		Methanococcus	A2	A6	0.0213585
Methanotorris	0.04	0.052	0.038	0.029	0.027	0.028			Halorientalis	0.724		Methanoplanus	A2	A6	0.0213585
Halosiccatus	0.038	0.04	0.035	0.043	0.042	0.05			Halorhabdus	0.726		Sulfolobus	A10	C	0.0213585
Candidatus_Nitrosotenuis	0.037	0.036	0.025	0.024	0.026	0.031			Halococcoides	0.745		Methanomicrobium	A6	C	0.0229548
Methanosalsum	0.036	0.035	0.035	0.026	0.032	0.034			Halobacterium	0.749		Saccharolobus	A10	C	0.0229548
Natrialba	0.036	0.045	0.042	0.044	0.046	0.04			Natrinema	0.749		Sulfuracidifex	A2	A8	0.0229548
Candidatus_Nitrosomarinus	0.036	0.045	0.033	0.02	0.018	0.024			Methanofollis	0.752		Sulfolobus	A10	A2	0.0229548
Methanonatronarchaeum	0.035	0.039	0.036	0.023	0.025	0.026			Methanocella	0.755		Caldisphaera	A2	A6	0.0246537
Metallosphaera	0.032	0.043	0.045	0.021	0.022	0.017			Halorussus	0.764		Candidatus_Nitrosocosmicus	A2	A6	0.0246537
Picrophilus	0.032	0.041	0.031	0.023	0.017	0.023			Methanosphaerula	0.771		Fervidicoccus	A6	C	0.0246537
Aciduliprofundum	0.031	0.03	0.032	0.026	0.029	0.031			Halococcus	0.788		Haloquadratum	A2	A6	0.0246537
Vulcanisaeta	0.031	0.038	0.031	0.02	0.016	0.021			Halomicroarcula	0.792		Candidatus_Prometheoarchaeum	A6	C	0.0264605
Methanohalobium	0.029	0.028	0.027	0.02	0.022	0.021			Halopiger	0.795		Cuniculiplasma	A2	A8	0.0264605
Candidatus_Nitrosopelagicus	0.028	0.027	0.021	0.015	0.013	0.013			Halobellus	0.797		Methanocaldococcus	A6	C	0.0264605
Halodesulfurarchaeum	0.026	0.034	0.03	0.039	0.035	0.037			Halovivax	0.798		Picrophilus	A2	A6	0.0264605
Halococcoides	0.026	0.028	0.03	0.033	0.035	0.036			Natrialba	0.804		Candidatus_Nitrosomarinus	A8	C	0.0283805
Thermoproteus	0.025	0.036	0.034	0.031	0.031	0.033			Halosiccatus	0.806		Candidatus_Nitrosopelagicus	A2	A8	0.0283805
Natronobacterium	0.025	0.028	0.03	0.034	0.035	0.033			Methanoregula	0.806		Methanococcus	A2	A8	0.0283805
Methanopyrus	0.025	0.028	0.031	0.028	0.029	0.031			Halomicrobium	0.807		Staphylothermus	A6	C	0.0283805
Staphylothermus	0.024	0.024	0.021	0.015	0.014	0.015			Methanobrevibacter	0.827		Caldisphaera	A10	C	0.0304194
Stygiolobus	0.024	0.028	0.021	0.014	0.009	0.013			Methanopyrus	0.849		Candidatus_Methanoliparum	A10	A2	0.0304194
Thermoplasma	0.023	0.025	0.023	0.017	0.019	0.02			Archaeoglobus	0.852		Candidatus_Nitrosocosmicus	A10	C	0.0304194
Geoglobus	0.022	0.022	0.022	0.023	0.024	0.024			Halosegnis	0.855		Halodesulfurarchaeum	A6	C	0.0304194
Candidatus_Nitrosocaldus	0.02	0.017	0.017	0.012	0.01	0.012			Haloarcula	0.856		Halohasta	A10	C	0.0304194
Halohasta	0.02	0.026	0.023	0.029	0.032	0.03			Haladaptatus	0.861		Picrophilus	A8	C	0.0304194
Acidilobus	0.02	0.023	0.024	0.026	0.026	0.028			Haloferax	0.863		Nitrosopumilus	A10	C	0.0325828
Natranaeroarchaeum	0.02	0.021	0.018	0.023	0.029	0.027			Methanothrix	0.871		Methanobacterium	A10	C	0.0325828
Cuniculiplasma	0.019	0.023	0.016	0.013	0.01	0.012			Methanohalophilus	0.875		Nitrosarchaeum	A2	A8	0.0325828
Halovenus	0.019	0.019	0.023	0.024	0.023	0.025			Halorubrum	0.892		Candidatus_Nitrosotenuis	A2	A6	0.0348767
Haloquadratum	0.019	0.02	0.018	0.012	0.014	0.014			Halocatena	0.895		Methanosarcina	A2	A6	0.0348767
Candidatus_Methanoliparum	0.018	0.025	0.015	0.011	0.009	0.014			Haloprofundus	0.897		Nitrosarchaeum	A10	A2	0.0348767
Nitrosarchaeum	0.018	0.02	0.018	0.008	0.008	0.009			Natronomonas	0.897		Picrophilus	A2	A4	0.0348767
Conexivisphaera	0.017	0.024	0.017	0.02	0.025	0.021			Haloterrigena	0.901		Methanomassiliicoccus	A2	A4	0.0373071
Methanofervidicoccus	0.017	0.019	0.02	0.008	0.012	0.008			Thermofilum	0.904		Nanobdella	A2	A6	0.0373071
Sulfuracidifex	0.016	0.019	0.015	0.012	0.01	0.008			Pyrobaculum	0.906		Salarchaeum	A10	C	0.0373071
Aeropyrum	0.015	0.017	0.014	0.014	0.019	0.019			Halopenitus	0.925		Acidilobus	A10	C	0.0398802
Thermofilum	0.015	0.016	0.02	0.015	0.018	0.017			Geoglobus	0.928		Candidatus_Nitrosotalea	A10	A2	0.0398802
Candidatus_Nitrosotalea	0.014	0.021	0.017	0.01	0.007	0.009			Thermococcus	0.949		Nitrosopumilus	A2	A6	0.0398802
Fervidicoccus	0.013	0.014	0.015	0.007	0.007	0.007			Nitrososphaera	0.99		Methanocaldococcus	A2	A8	0.0398802
Ferroglobus	0.012	0.014	0.014	0.013	0.014	0.016						Methanonatronarchaeum	A2	A6	0.0398802
Others	7.289	8.224	7.76	7.4	7.638	8.226						Methanogenium	A2	A6	0.0426024
Others	8.448	9.505	8.911	8.453	8.794	9.479						Methanomassiliicoccus	A2	A6	0.0426024
												Candidatus_Nitrosomarinus	A10	A2	0.04548
												Candidatus_Nitrosotenuis	A6	C	0.04548
												Halobiforma	A10	C	0.04548
												Haloquadratum	A6	C	0.04548
												Methanobacterium	A2	A6	0.04548
												Methanocorpusculum	A10	A6	0.04548
												Methanofervidicoccus	A4	A6	0.04548
												Nanobdella	A6	C	0.04548
												Methanocorpusculum	A10	A4	0.0485197
												Methanospirillum	A10	A6	0.0485197
												Methanotorris	A8	C	0.0485197
